# Supplementary material for: HIV-1 co-receptor tropism and liver fibrosis in HIV-infected patients
Source: PLoS One. 2018 Jan 11;13(1):e0190302. doi: 10.1371/journal.pone.0190302 (PMC5764264; doi:10.1371/journal.pone.0190302)
Supplement: S1 File — (XLSX) [file pone.0190302.s001.xlsx]

## Sheet: saracino_plos
Patient_id	C_Method	hbvpos	hbvunk	hbvneg	hcv_neg	hcv_pos	hcv_unk	hep_nocoinf	hep_coinf	hep_unk	lvl_test	on_zdv	on_lam	on_aba	on_ten	on_ftc	on_efa	on_nev	on_ril	on_lop	on_taz	on_dar	on_ral	y_test	age	age_le_30	age_31_50	age_gt50	female	aids_test	cardio_test	diabet	smoke_no	smoke_yes	smoke_unk	alcol_astem	alcol_norm	alcol_abuse	lip_test	bp_test	cd4_test	cd4nadir	cd8_test	tchol_test	hdl_test	gluc_test	year_from_diag	egfr_test	surv_endp
9925	G2P	0	0	1	1	0	0	1	0	0	5.30103	1	1	0	0	0	1	0	0	0	0	0	0	2000	50	0	1	0	0	1	0	0	1	0	0	1	0	0	0	0	535	306	758	203	37	94	1.33881	63.6214	14.0945
9939	G2P	0	0	1	0	1	0	0	1	0	1.60206	1	1	0	0	0	0	0	0	1	0	0	0	2011	48	0	1	0	0	0	0	0	0	1	0	1	0	0	0	0	602	277	360	164	68	92	1.69199	106.047	3.8768
9975	G2P	0	0	1	1	0	0	1	0	0	4.89763	0	0	0	0	0	0	0	0	0	0	0	0	2008	43	0	1	0	0	0	0	0	0	1	0	0	1	0	0	0	666	652	1996.71	230	51	96	1.58248	106.675	6.10815
10024	center	0	0	1	0	1	0	0	1	0	5.69897	1	1	1	0	0	0	0	0	0	0	0	0	2002	42	0	1	0	0	0	0	0	0	1	0	1	0	0	0	0	498	498	1141	133		130	1.37988		0.4846
10279	center	0	0	1	1	0	0	1	0	0	3.99564	1	0	0	0	0	0	0	0	0	0	0	0	1998	37	0	1	0	0	0	0	0	0	0	1	1	0	0	0	0	587	587	2041			95	1.2512		9.36893
10385	G2P	0	0	1	1	0	0	1	0	0	5.23905	1	1	0	0	0	0	0	0	0	0	0	0	1997	38	0	1	0	0	1	0	0	0	0	1	1	0	0	0	0	30	30	572				1.23477	84.6839	8.76112
10442	G2P	0	0	1	1	0	0	1	0	0		0	0	0	0	0	0	0	0	0	0	0	0	1997	39	0	1	0	1	0	0	0	0	0	1	1	0	0	0	0		627		194	68		1.22656		18.8227
10665	G2P	0	0	1	1	0	0	1	0	0	5.8451	1	1	1	0	0	0	0	0	0	0	0	0	2003	45	0	1	0	0	1	1	0	0	1	0	1	0	0	0	1	122	67	590	164		86	1.44285	92.4926	12.2683
10690	center	0	0	1	0	1	0	0	1	0	3.70927	0	0	1	0	0	0	0	0	1	0	0	0	2008	46	0	1	0	1	1	0	0	1	0	0	1	0	0	0	0	241	6	390	200	79	100	1.60712	76.6301	7.22245
10708	center	0	0	1	1	0	0	1	0	0	4.39794	0	0	0	0	0	0	0	0	0	0	0	0	1998	28	1	0	0	0	0	0	0	0	0	1	1	0	0	0	0	596	596	752				1.27036		17.9192
10737	center	0	0	1	1	0	0	1	0	0	3.11394	0	0	0	0	0	0	0	0	0	0	0	0	2003	37	0	1	0	0	0	0	0	0	1	0	1	0	0	0	0	433	433	1590	257	36	111	1.41273	71.7919	13.1773
10807	G2P	0	0	1	1	0	0	1	0	0		0	0	0	0	0	0	0	0	0	0	0	0	1997	42	0	1	0	0	0	0	0	0	0	1	1	0	0	0	0		774					1.24298	100.895	14.6913
10829	center	0	0	1	1	0	0	1	0	0	3.78902	1	1	0	0	0	0	0	0	0	0	0	0	1997	31	0	1	0	0	0	0	0	0	0	1	1	0	0	0	0	418	418	782				1.23751		18.4449
10956	center	0	0	1	1	0	0	1	0	0	1.60206	0	0	0	0	0	0	0	0	0	0	1	1	2014	39	0	1	0	1	1	0	0	0	1	0	1	0	0	0	0	184	36	490	190	55	92	1.78782	93.3846	1.73032
11016	G2P	0	0	1	1	0	0	1	0	0	1.39794	0	1	1	0	0	0	0	0	0	1	0	0	2012	51	0	0	1	1	1	0	0	1	0	0	1	0	0	1	0	602	6	642	232	43	86	1.73032	100.621	3.60301
11113	G2P	0	0	1	0	1	0	0	1	0	2.49136	0	0	0	1	1	0	0	0	0	0	0	1	2010	45	0	1	0	0	1	1	0	0	1	0	0	1	0	1	1	329	11	1390	138	36	80	1.65914	109.872	5.51129
11127	G2P	0	0	1	0	1	0	0	1	0	1.39794	0	1	1	0	0	0	1	0	0	0	0	0	2013	61	0	0	1	1	0	0	0	0	1	0	1	0	0	0	0	646	133	756	214	57	68	1.75496	96.3421	2.9514
11161	center	0	0	1	0	1	0	0	1	0	2.93095	0	0	0	0	0	0	0	0	0	0	0	0	1998	35	0	1	0	0	0	0	0	0	0	1	1	0	0	0	0	480	459	1536	90			1.25667		7.16222
11173	center	0	0	1	0	1	0	0	1	0	1.39794	0	0	0	0	0	0	0	0	0	0	1	1	2013	40	0	1	0	0	0	0	0	0	1	0	0	1	0	1	0	692	66	1294	204	26	88	1.74949	115.186	2.81999
11185	G2P	0	0	1	0	1	0	0	1	0		0	0	0	0	0	0	0	0	0	0	0	0	1997	32	0	1	0	1	0	0	0	0	0	1	1	0	0	0	0		150		97		78	1.2293		7.7974
11190	G2P	0	0	1	1	0	0	1	0	0	3.54295	0	0	0	0	0	0	0	0	0	0	0	0	1998	47	0	1	0	1	0	0	0	0	0	1	1	0	0	0	0	566	566	534				1.25394		17.0294
11202	center	0	0	1	1	0	0	1	0	0	5.03625	1	0	0	0	0	0	0	0	0	0	0	0	1997	35	0	1	0	0	0	0	0	0	0	1	1	0	0	0	0	390	390	1006				1.23203		12.6188
11229	G2P	0	0	1	1	0	0	1	0	0	3.92942	0	0	0	0	0	0	0	0	0	0	0	0	2003	40	0	1	0	0	0	0	0	0	1	0	0	0	1	0	0	702	702	1397	193	44	86	1.41273		3.60849
11298	center	0	0	1	1	0	0	1	0	0	3.72689	0	0	0	0	0	0	0	0	0	0	0	0	2004	30	1	0	0	1	0	0	0	0	1	0	1	0	0	0	0	1050	1050	440	154	48	88	1.47023	118.257	0.481862
11367	center	0	1	0	1	0	0	0	0	1	2.69897	1	1	0	0	0	0	0	0	0	0	0	0	1997	32	0	1	0	0	0	0	0	0	0	1	1	0	0	0	0	357	357	662				1.22656		2.00958
11378	center	0	0	1	0	1	0	0	1	0	6.23553	0	0	0	0	0	0	0	0	0	0	0	0	2014	40	0	1	0	1	1	0	0	0	1	0	1	0	0	0	0	9	4	497	126	28	104	1.79603	90.9752	1.62355
11457	G2P	0	0	1	1	0	0	1	0	0		0	0	0	0	0	0	0	0	0	0	0	0	2002	44	0	1	0	1	0	0	0	0	0	1	1	0	0	0	0		528					1.40178		13.4182
11462	G2P	0	0	1	0	1	0	0	1	0		0	0	0	0	0	0	0	0	0	0	0	0	1997	25	1	0	0	0	0	0	0	0	0	1	1	0	0	0	0		971					1.23751		1.95483
11476	center	0	0	1	1	0	0	1	0	0	4.2694	0	0	0	0	0	0	0	0	0	0	0	0	2009	50	0	1	0	1	0	0	0	1	0	0	1	0	0	0	0	255	236	1096	163	55	76	1.61533	104.161	6.87474
11627	G2P	0	0	1	1	0	0	1	0	0	4.1685	0	0	0	0	0	0	0	0	0	0	0	0	1997	33	0	1	0	1	0	0	0	0	0	1	1	0	0	0	0	673	673	792				1.23477		18.8309
11646	center	0	0	1	1	0	0	1	0	0	2.69897	0	0	0	0	0	0	0	0	0	0	0	0	1997	31	0	1	0	0	0	0	0	0	1	0	1	0	0	0	0	754	754	778				1.23477		9.3525
11699	center	0	0	1	1	0	0	1	0	0	1.30103	0	0	0	1	1	0	0	0	0	0	1	0	2009	48	0	1	0	0	0	0	0	1	0	0	0	1	0	1	1	553	14	1934	280	29	69	1.62355	88.4726	6.86653
11757	G2P	0	0	1	1	0	0	1	0	0		1	1	0	0	0	0	0	0	0	0	0	0	1997	35	0	1	0	0	0	0	0	0	0	1	1	0	0	0	0		1035		270			1.2293		3.48528
11776	G2P	0	0	1	1	0	0	1	0	0	2.25768	0	0	0	0	0	0	0	0	0	0	0	0	2016	59	0	0	1	0	0	0	0	0	1	0	1	0	0	0	0	668	518	1832	174	30	85	1.84257	80.47	0.117728
11832	G2P	0	0	1	1	0	0	1	0	0	0.60206	0	0	0	0	0	0	0	0	0	1	0	1	2015	67	0	0	1	0	0	0	0	0	1	0	1	0	0	1	1	617	136	590	210	36	71	1.80424	54.2355	1.10609
11833	center	0	0	1	1	0	0	1	0	0	4.47712	0	0	0	0	0	0	0	0	0	0	0	0	1999	47	0	1	0	1	0	0	0	0	0	1	1	0	0	0	0	445	405	628	193	33		1.28679		16.9309
11840	G2P	0	0	1	1	0	0	1	0	0	1.30103	0	0	0	0	1	0	0	0	0	1	0	1	2014	42	0	1	0	1	0	0	0	1	0	0	1	0	0	0	0	897	450	619	209	52	86	1.79603	107.257	1.57153
11979	center	0	0	1	1	0	0	1	0	0	4.8451	0	0	0	0	0	0	0	0	0	0	0	0	2000	41	0	1	0	1	0	0	0	0	1	0	1	0	0	0	0	373	283	823	164	38	98	1.3306		7.68241
12059	center	0	0	1	1	0	0	1	0	0	1.30103	0	0	0	1	1	1	0	0	0	0	0	0	2012	43	0	1	0	0	0	0	0	1	0	0	0	1	0	0	0	755	316	776	175	68	90	1.73032	115.877	3.60027
12155	center	0	0	1	1	0	0	1	0	0	1.30103	0	0	0	0	0	0	0	0	0	0	1	1	2012	64	0	0	1	0	0	0	0	0	1	0	0	1	0	1	1	635	112	1085	222	41	132	1.71389	70.5834	4.1013
12191	G2P	0	0	1	1	0	0	1	0	0		0	0	0	0	0	0	0	0	0	0	0	0	1997	45	0	1	0	0	0	0	0	0	1	0	1	0	0	0	0		494				97	1.23203		18.6448
12198	G2P	0	0	1	0	1	0	0	1	0	4	0	0	0	0	0	0	0	0	0	0	0	0	1998	29	1	0	0	1	0	0	0	0	1	0	1	0	0	0	0	346	346	375				1.25394	84.6002	17.922
12275	G2P	1	0	0	1	0	0	0	1	0		0	0	0	0	0	0	0	0	0	0	0	0	1997	34	0	1	0	0	1	0	0	0	1	0	1	0	0	0	0						83	1.24298	97.7532	18.5544
12315	G2P	0	0	1	0	1	0	0	1	0		0	0	0	0	0	0	0	0	0	0	0	0	1998	36	0	1	0	0	0	0	0	0	0	1	1	0	0	0	0		792					1.2512		2.45311
12490	center	0	0	1	1	0	0	1	0	0	2.13033	0	0	0	0	0	0	0	0	0	1	0	1	2010	71	0	0	1	1	0	0	1	1	0	0	1	0	0	1	1	1321	412	1578	139	50	148	1.67009	75.6115	1.80972
12555	G2P	0	0	1	1	0	0	1	0	0	0	0	0	0	1	1	0	0	0	0	0	0	1	2016	46	0	1	0	1	0	0	0	0	1	0	1	0	0	0	0	467	275	410	205	63	89	1.84531	111.396	0
12566	G2P	0	0	1	1	0	0	1	0	0	4.36173	0	0	0	0	0	0	0	0	0	0	0	0	1999	32	0	1	0	1	0	0	0	0	0	1	1	0	0	0	0	475	398	1155	157	48	82	1.29227	115.025	16.9254
12614	center	0	0	1	0	1	0	0	1	0	0	0	0	0	1	1	0	0	0	0	0	0	1	2016	50	0	1	0	0	0	0	1	1	0	0	1	0	0	1	0	580	3	580	218	36	110	1.85352	102.968	0
12631	center	0	0	1	1	0	0	1	0	0	5.04351	0	1	0	0	0	0	0	0	0	0	0	1	2010	38	0	1	0	1	1	0	0	0	1	0	1	0	0	0	0	135	38	741	170	39	90	1.66461	68.905	2.60917
12716	G2P	0	0	1	1	0	0	1	0	0	2.0086	0	0	0	0	0	0	0	0	0	0	0	0	2010	51	0	0	1	0	1	0	0	1	0	0	1	0	0	0	0	1229	404	1499	137	33	79	1.67283	107.078	0.449008
12739	G2P	0	0	1	1	0	0	1	0	0		1	0	0	0	0	0	0	0	0	0	0	0	1998	50	0	1	0	0	0	0	0	0	0	1	1	0	0	0	0		697					1.26215		17.5962
12759	G2P	0	0	1	1	0	0	1	0	0	4.21261	0	0	0	1	1	0	1	0	0	0	0	0	2012	41	0	1	0	1	1	0	0	0	1	0	1	0	0	0	0	1018	409	424	148	82	86	1.71389	103.625	2.87474
12833	G2P	0	0	1	0	1	0	0	1	0	2	1	1	0	0	0	0	0	0	0	0	1	0	2012	40	0	1	0	1	0	0	0	1	0	0	1	0	0	0	0	565	432	405	130	31	95	1.71116	57.423	2.99247
12970	G2P	0	0	1	1	0	0	1	0	0	2.69897	0	0	0	0	0	0	0	0	0	0	0	0	1999	32	0	1	0	0	0	0	0	0	0	1	1	0	0	0	0	570	549	1186				1.29227		16.9966
13138	G2P	0	0	1	1	0	0	1	0	0	2.05308	0	0	0	1	1	0	0	0	0	0	0	1	2013	41	0	1	0	1	0	0	0	1	0	0	1	0	0	0	0	719	108	624	166		82	1.74949	77.7786	2.43395
13150	G2P	0	0	1	1	0	0	1	0	0		1	0	0	0	0	0	0	0	0	0	0	0	1998	32	0	1	0	1	1	0	0	1	0	0	0	1	0	0	0		21					1.26489		16.2081
13162	G2P	0	0	1	0	1	0	0	1	0	1.60206	0	0	0	1	1	1	0	0	0	0	0	0	2012	46	0	1	0	1	0	0	0	0	1	0	1	0	0	0	0	727	164	846	158		97	1.71663	86.6094	2.7707
13171	center	0	0	1	0	1	0	0	1	0	4.73892	0	0	0	0	0	0	0	0	0	0	0	0	2009	58	0	0	1	0	0	0	0	1	0	0	1	0	0	0	0	635	511	3176	154		93	1.60986	59.0092	6.79535
13204	center	0	0	1	1	0	0	1	0	0	4.13181	0	0	0	0	0	0	0	0	0	0	0	0	1998	22	1	0	0	0	0	0	0	0	0	1	1	0	0	0	0	745	745	818				1.26489		8.52019
13208	G2P	0	0	1	1	0	0	1	0	0	2.79029	0	0	0	0	0	0	0	0	0	0	0	0	1999	34	0	1	0	0	0	0	0	0	1	0	1	0	0	0	0	687	512	620			103	1.28953		3.86037
13210	G2P	0	0	1	1	0	0	1	0	0		0	0	0	0	0	0	0	0	0	0	0	0	1997	36	0	1	0	0	0	0	0	0	0	1	1	0	0	0	0		518					1.23203		18.5654
13211	center	0	0	1	1	0	0	1	0	0	4.12057	0	0	0	0	0	0	0	0	0	0	0	0	1999	35	0	1	0	0	0	0	0	0	0	1	1	0	0	0	0	554	554	909				1.29774		16.8104
13225	center	0	0	1	1	0	0	1	0	0	1.60206	0	0	0	0	0	0	0	0	0	0	0	0	2013	59	0	0	1	0	0	0	0	1	0	0	1	0	0	1	1	1237	172	1813	217	35	81	1.76591	80.8584	2.07255
13270	G2P	0	0	1	0	1	0	0	1	0	1.39794	1	1	0	0	0	0	1	0	0	0	0	0	2013	39	0	1	0	0	0	0	0	0	1	0	0	1	0	0	0	642	126	1070	123	48	94	1.74675	113.359	3.15948
13332	G2P	0	0	1	1	0	0	1	0	0	2.51322	0	1	1	1	0	0	0	0	0	0	0	0	2010	46	0	1	0	0	1	0	0	1	0	0	1	0	0	0	0	691	34	751	153	42	102	1.67009	102.142	5.0486
13357	G2P	0	0	1	1	0	0	1	0	0	3.68842	0	0	0	0	0	0	0	0	0	0	0	0	2000	48	0	1	0	0	0	0	0	1	0	0	1	0	0	0	0	538	471	442	206		80	1.34155		13.2841
13424	G2P	0	0	1	1	0	0	1	0	0		1	0	0	0	0	0	0	0	0	0	0	0	1997	37	0	1	0	1	0	0	0	0	0	1	1	0	0	0	0		582					1.23751		3.55921
13468	G2P	0	0	1	0	1	0	0	1	0	3.04336	0	0	0	0	0	0	0	0	0	0	0	0	2000	32	0	1	0	0	0	0	0	1	0	0	1	0	0	0	0	655	655	716	152		85	1.34155		13.2567
13503	center	0	0	1	1	0	0	1	0	0	5.4106	0	0	0	0	0	0	0	0	0	0	0	0	2004	49	0	1	0	0	0	0	0	1	0	0	1	0	0	0	0	340	340	1220	121	26	80	1.47296	81.0979	0.599589
13550	center	0	0	1	1	0	0	1	0	0	4.86982	0	1	0	0	0	0	0	0	0	0	1	0	2010	51	0	0	1	0	0	0	0	1	0	0	1	0	0	0	0	291	241	1166.32	146	45	81	1.66735	107.985	5.58522
13806	center	0	0	1	1	0	0	1	0	0	5.71852	0	1	0	0	0	0	0	0	0	0	0	0	1997	33	0	1	0	1	0	0	0	0	0	1	1	0	0	0	0	320	320	1298				1.24025		7.03901
13839	G2P	0	0	1	1	0	0	1	0	0		0	0	0	0	0	0	0	0	0	0	0	0	1997	32	0	1	0	0	0	0	0	0	0	1	1	0	0	0	0	750	750	870				1.24572		18.4011
13909	center	0	0	1	1	0	0	1	0	0	4.88705	0	0	0	0	0	0	0	0	0	0	0	0	2011	48	0	1	0	1	0	0	0	0	1	0	0	1	0	0	0	373	33	1579	197	43	89	1.69199	38.1057	0.375086
13912	center	0	1	0	0	0	1	0	0	1	5.11394	0	0	0	0	0	0	0	0	0	0	0	0	1999	51	0	0	1	1	1	0	0	0	0	1	1	0	0	0	0	1089	908	2948				1.28679		3.56742
13970	G2P	0	0	1	1	0	0	1	0	0	4.61683	0	0	0	0	0	0	0	0	0	0	0	0	2001	51	0	0	1	0	0	0	0	1	0	0	1	0	0	0	0	421	406	968	203	52	89	1.35524		11.7864
13982	center	0	0	1	1	0	0	1	0	0	1.60206	0	0	0	1	1	0	0	0	0	0	1	0	2014	51	0	0	1	0	0	0	0	1	0	0	1	0	0	0	0	322	3	437	256	52	95	1.77687	126.286	2.03149
14011	center	0	0	1	1	0	0	1	0	0	2.71684	0	0	0	0	0	0	0	0	0	0	0	0	2001	35	0	1	0	1	0	0	0	1	0	0	1	0	0	0	0	277	277	734	182	70	86	1.3744		6.42026
14028	center	0	0	1	1	0	0	1	0	0	2.26951	0	0	0	1	1	1	0	0	0	0	0	0	2013	36	0	1	0	1	0	0	0	1	0	0	1	0	0	0	0	288	284	456	179	45	88	1.7577	94.8987	0
14059	center	0	0	1	1	0	0	1	0	0	4.26881	0	0	0	0	0	0	0	0	0	0	0	0	1998	33	0	1	0	0	0	0	0	1	0	0	1	0	0	0	0	300	255	1020				1.27036	111.826	6.5462
14115	G2P	0	0	1	1	0	0	1	0	0		0	0	0	0	0	0	0	0	0	0	0	0	1999	46	0	1	0	0	0	0	0	0	0	1	1	0	0	0	0		198		241			1.28131		3.68515
14123	center	0	0	1	1	0	0	1	0	0		0	0	0	0	0	0	0	0	0	0	0	0	1998	27	1	0	0	0	1	0	0	0	0	1	1	0	0	0	0							1.26762		2.12731
14127	center	0	0	1	1	0	0	1	0	0	4.38021	1	0	0	0	0	0	0	0	0	0	0	0	1998	35	0	1	0	0	0	0	0	0	0	1	1	0	0	0	0	168	168	923				1.2731		2.18207
14134	center	0	0	1	1	0	0	1	0	0	5.30103	0	0	0	0	0	0	0	0	0	0	0	0	1998	45	0	1	0	0	0	0	0	0	0	1	1	0	0	0	0	542	542	2753				1.2731		5.78782
14139	center	0	0	1	1	0	0	1	0	0	5.43136	1	1	0	0	0	0	0	0	0	0	0	0	1999	31	0	1	0	0	1	0	0	0	0	1	1	0	0	0	0	47	47	215				1.28131		2.02053
14155	center	0	0	1	1	0	0	1	0	0	3.41497	1	1	0	0	0	0	0	0	0	0	0	0	1999	52	0	0	1	0	1	0	0	0	0	1	1	0	0	0	0	10	10	521				1.28953		3.37851
14185	center	0	0	1	1	0	0	1	0	0	5.07918	0	0	0	0	0	0	0	0	0	0	0	0	2000	30	1	0	0	1	0	0	0	1	0	0	1	0	0	0	0	397	397	943	156	42	92	1.31417	82.7309	16.1205
14252	G2P	0	0	1	1	0	0	1	0	0		0	0	0	0	0	0	0	0	0	0	0	0	2000	52	0	0	1	1	0	0	0	0	1	0	0	1	0	0	0		603		151	25	90	1.31691	96.59	15.7536
14253	G2P	0	0	1	1	0	0	1	0	0	4.98677	0	0	0	0	0	0	0	0	0	0	0	0	2000	32	0	1	0	0	0	0	0	0	1	0	1	0	0	0	0	196	196	653.5			1	1.31691		7.87406
14255	center	0	0	1	1	0	0	1	0	0	4.83885	0	0	0	0	0	0	0	0	0	0	0	0	2002	27	1	0	0	0	0	0	0	1	0	0	1	0	0	0	0	254	199	653	110	23	92	1.38809	101.379	5.5989
14280	center	0	0	1	1	0	0	1	0	0	3.27875	1	1	0	0	0	0	1	0	0	0	0	0	2000	36	0	1	0	0	0	0	0	0	1	0	1	0	0	0	0	587	587	437			84	1.31964		9.06776
14282	center	0	0	1	1	0	0	1	0	0	4.66552	0	0	0	0	0	0	0	0	0	0	0	0	2001	37	0	1	0	0	0	0	0	0	1	0	1	0	0	0	0	628	524	606	160		95	1.36619	108.563	14.5626
14322	center	0	0	1	0	1	0	0	1	0	4.92942	0	0	0	0	0	0	0	0	0	0	0	0	2000	33	0	1	0	1	0	0	0	0	1	0	1	0	0	0	0	300	300	675	154	23	90	1.31691		16.0958
14324	center	0	0	1	1	0	0	1	0	0	5.08991	0	0	0	0	0	0	0	0	0	0	0	0	2003	33	0	1	0	1	0	0	0	0	1	0	1	0	0	0	0	630	540	946	184	54	76	1.42642		0
14327	center	0	0	1	1	0	0	1	0	0	4.46538	0	0	0	0	0	0	0	0	0	0	0	0	2001	32	0	1	0	1	0	0	0	0	1	0	1	0	0	0	0	430	348	1009	178	44	81	1.34976		7.49624
14331	G2P	0	0	1	1	0	0	1	0	0	3.92993	0	0	0	0	0	0	0	0	0	0	0	0	2004	25	1	0	0	0	0	0	0	0	1	0	1	0	0	0	0	666	666	1456	114	38	89	1.46201	118.041	3.63313
14363	center	0	0	1	1	0	0	1	0	0	5.716	1	1	0	0	0	0	1	0	0	0	0	0	2000	29	1	0	0	0	0	0	0	1	0	0	1	0	0	0	0	336	336	456			97	1.31964		16.1314
14398	G2P	0	0	1	1	0	0	1	0	0		1	0	0	0	0	0	0	0	0	0	0	0	2000	35	0	1	0	0	0	0	0	1	0	0	1	0	0	0	0		469		194	40	82	1.31964	100.72	7.74264
14418	center	0	0	1	1	0	0	1	0	0	4.85126	0	1	0	0	0	0	0	0	0	0	0	0	2009	42	0	1	0	0	0	0	0	0	1	0	1	0	0	0	0	341	300	955.92	189	32	68	1.63176	89.1213	4.36687
14435	center	0	0	1	1	0	0	1	0	0	5.43136	1	1	0	0	0	0	0	0	0	0	0	0	2000	38	0	1	0	0	0	0	0	0	1	0	1	0	0	0	0	144	144	501	108		85	1.32512		6.65024
14490	center	0	0	1	1	0	0	1	0	0	5.17609	0	0	0	0	0	0	0	0	0	0	0	0	2000	26	1	0	0	0	0	0	0	0	1	0	1	0	0	0	0	491	491	1286			86	1.32512		9.79055
14523	G2P	0	0	1	1	0	0	1	0	0		0	0	0	0	0	0	0	0	0	0	0	0	2000	44	0	1	0	1	0	0	0	0	0	1	1	0	0	0	0		153		217	74	88	1.32512	111.213	10.987
14554	center	0	0	1	1	0	0	1	0	0	5.20412	0	0	0	0	0	0	0	0	0	0	0	0	2001	28	1	0	0	0	0	0	0	0	1	0	1	0	0	0	0	460	460	936	117		70	1.3525		2.87201
14578	G2P	0	0	1	1	0	0	1	0	0	2.77815	1	1	0	0	0	0	0	0	0	0	0	0	2000	35	0	1	0	0	0	0	0	0	1	0	1	0	0	0	0	273	171	818	219	38	83	1.3306	98.265	7.66598
14621	center	0	0	1	1	0	0	1	0	0	4.67449	0	0	0	0	0	0	0	0	0	0	0	0	2000	34	0	1	0	0	0	0	0	1	0	0	1	0	0	0	0	902	902	1275	118		89	1.3306		6.31075
14623	center	0	0	1	1	0	0	1	0	0	1.30103	0	1	1	0	0	0	0	0	0	1	0	0	2014	43	0	1	0	1	1	0	0	1	0	0	1	0	0	0	0	498	0	669	178	47	111	1.79603	106.361	1.4757
14637	center	0	0	1	1	0	0	1	0	0	4.2584	0	0	0	0	0	0	0	0	0	0	0	0	2002	31	0	1	0	0	0	0	0	0	1	0	1	0	0	0	0	531	517	1224	166	42	101	1.38535	113.667	14.2149
14652	G2P	0	0	1	1	0	0	1	0	0	3.17609	0	0	0	0	0	0	0	0	0	0	0	0	2001	44	0	1	0	1	0	0	0	0	1	0	1	0	0	0	0	523	437	1134	188	53	78	1.34976		15.1896
14699	center	0	0	1	1	0	0	1	0	0	4.86806	0	0	0	0	0	0	0	0	0	0	0	0	2001	40	0	1	0	0	0	0	0	1	0	0	1	0	0	0	0	302	276	1042	176		78	1.36893		14.5051
14705	G2P	1	0	0	1	0	0	0	1	0	3.34242	0	0	0	0	0	0	0	0	0	0	0	0	2001	32	0	1	0	0	0	0	0	0	1	0	1	0	0	0	0	848	848	1263	142	39	89	1.34976	118.732	15.0472
14732	G2P	0	0	1	1	0	0	1	0	0		0	0	0	0	0	0	0	0	0	0	0	0	2000	29	1	0	0	0	0	0	0	0	0	1	1	0	0	0	0		452		207	46	89	1.33881	120.718	15.5346
14740	G2P	0	0	1	1	0	0	1	0	0		1	1	0	0	0	0	0	0	0	0	0	0	2000	35	0	1	0	1	0	0	0	0	1	0	1	0	0	0	0		14				99	1.32238		7.85489
14747	G2P	0	0	1	0	1	0	0	1	0		0	0	0	0	0	0	0	0	0	0	0	0	2000	33	0	1	0	0	0	0	0	0	0	1	1	0	0	0	0		361		110	51	100	1.33881	123.995	15.3265
14748	G2P	0	0	1	1	0	0	1	0	0		1	1	0	0	0	0	0	0	0	0	0	0	2000	43	0	1	0	0	0	0	0	0	1	0	1	0	0	0	0		193		173	53	92	1.33607	97.6446	11.447
14778	G2P	0	0	1	0	1	0	0	1	0	2.84696	0	0	0	0	0	0	0	0	0	0	0	0	2009	46	0	1	0	0	0	0	0	0	1	0	1	0	0	0	0	410	254	1194	157	37	92	1.63176	99.4405	3.37303
14839	center	0	0	1	1	0	0	1	0	0	4.65031	0	0	0	0	0	0	0	0	0	0	0	0	2009	57	0	0	1	0	0	0	0	1	0	0	1	0	0	0	0	164	93	928	209	30	97	1.62081	96.7381	3.98631
14843	center	0	0	1	0	1	0	0	1	0	3.06893	0	0	0	1	1	0	0	0	0	1	0	0	2012	36	0	1	0	1	0	0	0	0	1	0	1	0	0	0	0	278	187	671	199	34	83	1.71389	93.8339	0
14852	G2P	0	0	1	1	0	0	1	0	0	2.89763	0	0	0	0	0	0	0	0	0	0	0	0	2002	25	1	0	0	0	0	0	0	0	1	0	0	1	0	0	0	536	536	1034.32	132	35	80	1.3963	95.6118	1.75496
14854	G2P	0	0	1	1	0	0	1	0	0		1	0	0	0	0	1	0	0	0	0	0	0	2001	43	0	1	0	1	0	0	0	0	1	0	1	0	0	0	0		361		190	50	111	1.34702	89.2371	14.1821
14881	center	0	0	1	1	0	0	1	0	0	1.30103	0	0	0	0	0	0	0	0	0	0	1	0	2014	44	0	1	0	0	0	0	0	0	1	0	1	0	0	0	0	830	276	673	228	46	93	1.77687	106.612	2.31622
14883	G2P	0	0	1	1	0	0	1	0	0	1.86923	0	0	0	0	0	0	1	0	0	0	0	1	2014	53	0	0	1	0	0	0	0	0	1	0	0	1	0	0	1	1686	238	1425	206	31	86	1.79877	91.9011	1.44832
15021	G2P	0	0	1	0	1	0	0	1	0		0	0	0	0	0	0	0	0	0	0	0	0	2000	27	1	0	0	1	0	0	0	0	1	0	1	0	0	0	0		729		136		78	1.34428		4.72553
15032	center	0	0	1	1	0	0	1	0	0	1.30103	0	0	0	1	1	0	0	0	1	0	0	0	2014	63	0	0	1	1	0	0	0	0	1	0	1	0	0	0	1	668	118	1002	174	38	78	1.79877	92.6283	1.40999
15049	G2P	0	0	1	1	0	0	1	0	0		0	1	0	0	0	0	0	0	0	0	0	0	2002	36	0	1	0	1	1	0	0	0	1	0	1	0	0	0	0		163				100	1.37988	83.6462	13.9904
15050	G2P	0	0	1	1	0	0	1	0	0	4.14613	0	0	0	0	0	0	0	0	0	0	0	0	2008	30	1	0	0	0	0	0	0	1	0	0	1	0	0	0	0	576	487	1981.65	162	57	74	1.57974	81.4818	7.51266
15071	G2P	0	0	1	1	0	0	1	0	0		1	1	0	0	0	1	0	0	0	0	0	0	2002	25	1	0	0	0	0	0	0	1	0	0	1	0	0	0	0		477		134	22	87	1.38261	92.8081	14.1684
15073	center	0	0	1	1	0	0	1	0	0	4.31393	0	0	0	0	0	0	0	0	0	0	0	0	2009	34	0	1	0	1	0	0	0	1	0	0	1	0	0	0	0	318	160	474	167	27	76	1.61533	83.6492	7.19507
15099	G2P	0	0	1	1	0	0	1	0	0		0	0	0	0	0	0	0	0	0	0	0	0	2002	34	0	1	0	0	0	0	0	0	0	1	1	0	0	0	0		568		163	56	81	1.38261	111.044	11.0198
15153	G2P	0	0	1	1	0	0	1	0	0	4.76343	0	0	0	0	0	0	0	0	0	0	0	0	2003	26	1	0	0	0	0	0	0	1	0	0	1	0	0	0	0	706	706	1490	161	50	71	1.42642	82.9613	3.58385
15169	G2P	0	0	1	1	0	0	1	0	0	1.60206	0	0	0	1	1	1	0	0	0	0	0	0	2011	44	0	1	0	1	1	0	0	1	0	0	1	0	0	0	0	936	169	840	212	61	92	1.70568	98.3839	4.16153
15203	center	0	0	1	1	0	0	1	0	0	5.23553	1	1	0	0	0	0	0	0	1	0	0	0	2012	49	0	1	0	1	1	0	0	1	0	0	1	0	0	0	0	83	6	620	67	45	56	1.71116	35.0397	1.59343
15210	G2P	0	0	1	1	0	0	1	0	0	5.69721	0	0	0	0	0	0	0	0	0	0	0	0	2002	52	0	0	1	0	0	0	0	0	0	1	1	0	0	0	0	81	81	548				1.3963		5.9165
15227	G2P	0	0	1	1	0	0	1	0	0		0	0	0	0	0	0	0	0	0	0	0	0	2002	39	0	1	0	0	0	0	0	1	0	0	1	0	0	0	0		626		182	68	91	1.39904	103.044	13.347
15232	G2P	0	0	1	1	0	0	1	0	0	4.21072	0	0	0	0	0	0	0	0	0	0	0	0	2013	47	0	1	0	0	1	0	0	1	0	0	1	0	0	1	1	319	319	730	137	35	90	1.74127	88.5556	2.71321
15237	G2P	0	0	1	0	1	0	0	1	0	4.94855	0	0	0	0	0	0	0	0	0	0	0	0	2012	49	0	1	0	1	0	0	0	1	0	0	1	0	0	0	0	515	409	1027	138	40	99	1.71663	109.917	3.58111
15239	center	0	0	1	0	1	0	0	1	0	3.95794	0	0	0	1	1	0	0	0	0	1	0	0	2009	47	0	1	0	1	0	0	0	0	1	0	1	0	0	0	0	416	164	1145	187	59	90	1.60986	114.962	6.92402
15246	center	0	0	1	1	0	0	1	0	0	5.55145	0	1	0	1	0	1	0	0	0	0	0	0	2003	24	1	0	0	0	0	0	0	0	1	0	0	1	0	0	0	127	127	825	133	48	83	1.43737	98.6743	10.5845
15252	G2P	0	0	1	1	0	0	1	0	0		0	0	0	0	0	0	0	0	0	0	0	0	2002	24	1	0	0	1	1	0	1	0	1	0	0	1	0	0	0		690		198	59	232	1.40178	85.1837	8.07118
15259	center	0	0	1	1	0	0	1	0	0	1.30103	1	1	0	0	0	0	0	0	1	0	0	0	2013	70	0	0	1	0	0	0	0	0	1	0	0	1	0	0	0	367	223	250	260	70	99	1.74127	86.2047	2.05065
15263	G2P	0	0	1	1	0	0	1	0	0	4.03036	0	0	0	0	0	0	0	0	0	0	0	0	2003	43	0	1	0	0	0	0	0	1	0	0	1	0	0	0	0	837	701	913	216	54	90	1.42094	93.1514	11.1294
15307	G2P	0	0	1	1	0	0	1	0	0	5.49469	0	0	0	0	0	0	0	0	0	0	0	0	2002	38	0	1	0	0	0	0	0	1	0	0	0	1	0	0	0	501	459	2398	153		84	1.39904	84.7083	13.7276
15313	G2P	0	0	1	1	0	0	1	0	0	4.30309	0	0	0	0	0	0	0	0	0	0	0	0	2010	45	0	1	0	1	0	0	0	1	0	0	1	0	0	0	0	398	396	633	144	37	100	1.6564	71.9917	0.320329
15326	center	0	0	1	1	0	0	1	0	0	4.5682	1	1	0	0	0	0	1	0	0	0	0	0	2003	32	0	1	0	0	0	0	0	0	1	0	0	1	0	0	0	277	259	400	115	32	64	1.4319	112.704	5.11431
15362	G2P	0	0	1	1	0	0	1	0	0	5.2844	0	0	0	0	0	0	0	0	0	0	0	0	2006	39	0	1	0	0	0	0	0	1	0	0	1	0	0	0	0	331	312	778	167	22	90	1.51677	94.8215	5.08419
15392	G2P	0	0	1	1	0	0	1	0	0	2.6721	0	0	0	0	0	0	0	0	0	0	0	0	2004	40	0	1	0	0	0	0	0	1	0	0	1	0	0	0	0	848	848	579	192	53	90	1.44559	106.635	8.2245
15458	G2P	0	0	1	1	0	0	1	0	0	1.30103	0	0	0	1	1	0	0	1	0	0	0	0	2014	64	0	0	1	0	0	0	0	0	1	0	0	1	0	1	0	1463	369	736	167	54	92	1.7796	81.1767	2.03149
15472	G2P	0	0	1	0	1	0	0	1	0	1.60206	0	0	0	1	1	1	0	0	0	0	0	0	2010	31	0	1	0	0	0	0	0	0	1	0	0	1	0	0	0	747	274	759	126	57	99	1.67283	132.466	2.74059
15478	G2P	0	0	1	0	1	0	0	1	0	2.92583	0	0	0	0	0	0	0	0	0	0	0	0	2011	48	0	1	0	0	0	0	0	0	1	0	1	0	0	0	0	802	735	1289	203	32	97	1.67556	112.445	5.10335
15501	G2P	0	0	1	0	1	0	0	1	0	1.60206	0	1	1	0	0	0	0	0	0	1	0	0	2010	43	0	1	0	0	0	0	0	0	1	0	1	0	0	0	0	338	170	412	114	41	95	1.66735	115.927	5.39904
15507	G2P	0	0	1	1	0	0	1	0	0	3.07918	0	0	0	0	0	0	0	0	0	0	0	0	2013	43	0	1	0	0	0	0	0	1	0	0	1	0	0	0	0	1042	692	4335	155		109	1.75496	91.704	0
15586	center	0	0	1	1	0	0	1	0	0	4	0	0	0	0	0	0	0	0	0	0	0	0	2004	30	1	0	0	0	0	0	0	0	1	0	1	0	0	0	0	511	305	1094	145		81	1.45927	95.9774	9.14716
15592	G2P	0	0	1	1	0	0	1	0	0	6.08462	0	0	0	0	0	0	0	0	0	0	0	0	2010	42	0	1	0	1	0	0	0	1	0	0	1	0	0	0	0	320	279	883	140	35	73	1.65366	115.349	5.69473
15596	center	0	0	1	1	0	0	1	0	0	4.22186	0	0	0	1	1	1	0	0	0	0	0	0	2009	55	0	0	1	0	0	0	0	1	0	0	1	0	0	0	0	291	173	409	206	26	108	1.63723	110.755	5.21013
15617	G2P	0	0	1	1	0	0	1	0	0	1.60206	0	0	0	1	1	1	0	0	0	0	0	0	2012	37	0	1	0	0	0	0	0	0	1	0	1	0	0	0	0	398	398	1169	128	46	88	1.72211	111.024	3.718
15640	G2P	0	0	1	1	0	0	1	0	0	4.78565	0	0	0	0	0	0	0	0	0	0	0	0	2011	41	0	1	0	0	0	0	0	1	0	0	1	0	0	0	0	340	340	1021	203	51	92	1.68652	110.805	4.80767
15644	G2P	0	0	1	1	0	0	1	0	0	3.3927	0	0	0	0	0	0	0	0	0	0	0	0	2005	33	0	1	0	1	0	0	0	1	0	0	1	0	0	0	0	682	657	980	158		90	1.50034	114.642	10.2368
15646	center	0	0	1	1	0	0	1	0	0	4.63841	0	0	0	0	0	0	0	0	0	0	0	0	2004	36	0	1	0	0	0	0	0	1	0	0	1	0	0	0	0	249	249	918	106	41	70	1.45106	120.857	4.28747
15656	G2P	0	0	1	1	0	0	1	0	0	1.59106	0	1	0	1	0	1	0	0	0	0	0	0	2013	43	0	1	0	1	1	0	0	0	1	0	1	0	0	0	0	520	9	1019	176	51	87	1.74401	107.014	3.21971
15668	center	0	0	1	1	0	0	1	0	0	5.19019	1	1	0	0	0	0	1	0	0	0	0	0	2004	25	1	0	0	0	0	0	0	1	0	0	0	1	0	0	0	611	344	1574	123	44	81	1.44832	118.592	12.1697
15721	center	1	0	0	1	0	0	0	1	0	3.07408	0	0	0	1	1	0	0	0	0	0	0	0	2009	37	0	1	0	0	1	0	0	1	0	0	1	0	0	0	0	220	193	487	215	39	79	1.62355	108.806	6.79261
15746	center	0	0	1	1	0	0	1	0	0	2.96237	0	0	0	1	1	0	0	0	1	0	0	0	2013	46	0	1	0	1	1	0	0	1	0	0	0	0	1	0	0	649	5	616	192	55	81	1.76865	101.991	0
15779	G2P	0	0	1	1	0	0	1	0	0	5.25527	1	1	0	0	0	0	0	0	1	0	0	0	2004	53	0	0	1	0	0	0	0	1	0	0	1	0	0	0	1	410	410	866			101	1.45654	85.5477	3.27995
15817	center	0	0	1	1	0	0	1	0	0	2.79239	0	0	0	1	1	0	0	0	0	0	1	1	2009	48	0	1	0	0	1	0	0	0	1	0	1	0	0	0	0	576	274	672	260	40	79	1.63723	106.617	6.6256
15832	center	0	0	1	1	0	0	1	0	0	5.09186	0	0	0	0	0	0	0	0	0	0	0	0	2010	34	0	1	0	0	0	0	0	1	0	0	1	0	0	0	0	151	148	661	129		74	1.6564	87.3664	2.97604
15849	G2P	0	0	1	1	0	0	1	0	0		0	0	0	0	0	0	0	0	0	0	0	0	2004	34	0	1	0	0	0	0	0	0	1	0	0	1	0	0	0		373		187	63	86	1.4757	105.356	10.9925
15896	center	0	0	1	1	0	0	1	0	0	5.44716	0	0	0	0	0	0	0	0	0	0	0	0	2009	53	0	0	1	0	0	0	0	1	0	0	1	0	0	0	0	459	277	1690	262	54	95	1.62902	96.4354	6.6694
15902	G2P	0	0	1	1	0	0	1	0	0	3.97313	0	0	0	0	0	0	0	0	0	0	0	0	2006	29	1	0	0	0	0	0	0	0	1	0	1	0	0	0	0	541	541	1131.14	186	38	73	1.53046	108.8	8.90349
15913	G2P	0	0	1	0	1	0	0	1	0		0	0	0	0	0	0	0	0	0	0	0	0	2004	40	0	1	0	0	0	0	0	0	1	0	1	0	0	0	0		97		149	31	107	1.46475	106.461	2.87474
15958	center	0	0	1	1	0	0	1	0	0	4.38021	0	0	0	0	0	0	0	0	0	0	0	0	2007	46	0	1	0	0	0	0	0	0	1	0	1	0	0	0	0	267	144	557.52	138	39	77	1.57153	79.7511	0
15961	center	0	0	1	1	0	0	1	0	0	1.69897	0	0	0	1	1	0	0	0	0	1	0	0	2010	39	0	1	0	0	0	0	0	1	0	0	0	1	0	0	0	825	293	765	219	46	85	1.6564	108.551	5.6783
16006	G2P	0	0	1	0	1	0	0	1	0	5.20412	0	0	0	0	0	0	0	0	0	0	0	0	2005	43	0	1	0	1	0	0	0	0	1	0	1	0	0	0	0	285	285	701	176	54	85	1.48939	78.5642	3.74538
16032	G2P	0	0	1	1	0	0	1	0	0	4.16767	0	0	0	1	0	0	0	0	1	0	0	0	2005	28	1	0	0	0	0	0	0	0	1	0	0	1	0	0	0	580	577	1680	184	36	99	1.50582	120.341	10.36
16048	G2P	0	0	1	1	0	0	1	0	0		0	0	0	0	0	0	0	0	0	0	0	0	2005	37	0	1	0	0	0	0	0	0	0	1	1	0	0	0	0		785		144	38	87	1.50308	85.3054	10.3354
16066	G2P	0	0	1	1	0	0	1	0	0		0	0	0	0	0	0	0	0	0	0	0	0	2006	36	0	1	0	1	0	0	0	1	0	0	1	0	0	0	0		387		213		90	1.51677	124.592	10.308
16076	G2P	0	0	1	1	0	0	1	0	0	2.78746	0	0	0	1	1	1	0	0	0	0	0	0	2009	29	1	0	0	0	0	0	0	0	1	0	0	0	1	0	0	421	186	1121	153	39	79	1.63723	116.909	1.99589
16125	center	0	0	1	1	0	0	1	0	0	5.02324	0	0	0	0	0	0	0	0	0	0	0	0	2008	40	0	1	0	0	0	0	0	1	0	0	1	0	0	0	0	878	828	1196	143	30	95	1.577	83.7815	8.26557
16151	center	0	0	1	1	0	0	1	0	0	0	0	0	0	1	1	0	0	1	0	0	0	0	2016	45	0	1	0	1	0	0	0	1	0	0	1	0	0	0	0	972	323	1656	183	73	97	1.84805	77.8737	0
16180	center	0	0	1	1	0	0	1	0	0	5	0	1	1	0	0	0	0	0	1	0	0	0	2006	44	0	1	0	0	0	0	0	0	1	0	1	0	0	0	0	411	240	1077	137	48	75	1.5332	95.7413	9.43463
16181	G2P	0	0	1	1	0	0	1	0	0	4.5735	0	0	0	0	0	0	0	0	0	0	0	0	2013	52	0	0	1	0	1	0	0	0	1	0	1	0	0	0	0	134	134	812	214	54	90	1.74401	89.6889	0.887064
16233	G2P	0	0	1	1	0	0	1	0	0	1.66276	0	0	0	1	1	1	0	0	0	0	0	0	2012	48	0	1	0	0	1	0	0	1	0	0	1	0	0	0	1	345	7	742	258	40	114	1.72211	106.714	3.2909
16242	G2P	0	0	1	1	0	0	1	0	0	4.18233	0	0	0	0	0	0	0	0	0	0	0	0	2010	43	0	1	0	0	0	0	0	0	1	0	1	0	0	0	0	295	295	477	136	29	83	1.66461	97.906	5.02396
16245	G2P	0	0	1	1	0	0	1	0	0	4.07983	0	0	0	0	0	0	0	0	0	0	0	0	2011	37	0	1	0	0	0	0	0	0	1	0	1	0	0	0	0	772	557	1833	174	37	72	1.68652	111.219	0.0711841
16296	G2P	0	0	1	1	0	0	1	0	0	4.86562	0	0	0	0	0	0	0	0	0	0	0	0	2010	42	0	1	0	0	0	0	0	0	1	0	1	0	0	0	0	335	335	1806	177	33	90	1.65914	108.494	5.5989
16297	G2P	0	0	1	1	0	0	1	0	0	1.85733	0	0	0	0	1	0	0	0	0	0	1	0	2009	37	0	1	0	0	1	0	0	0	0	1	1	0	0	0	0	498	63	2453	263	33	141	1.62081	178.501	5.71389
16303	G2P	0	0	1	1	0	0	1	0	0	3.24502	0	0	0	1	1	0	0	0	1	0	0	0	2010	43	0	1	0	0	1	0	0	1	0	0	1	0	0	0	0	305	56	2051	171	77	98	1.66461	99.0041	5.39904
16328	G2P	0	0	1	0	1	0	0	1	0	1.60206	0	0	0	1	1	0	0	0	0	0	1	0	2011	38	0	1	0	0	0	0	0	0	1	0	0	1	0	0	0	497	203	528	215	36	87	1.6783	95.3853	4.93087
16344	G2P	0	0	1	1	0	0	1	0	0	4.59895	0	0	0	1	1	0	0	0	0	0	1	0	2011	41	0	1	0	0	0	0	0	1	0	0	0	1	0	0	0	382	357	1077	140	35	78	1.68925	77.9948	2.2204
16347	center	0	0	1	1	0	0	1	0	0	5.60207	0	0	0	0	0	0	0	0	0	0	0	0	2010	48	0	1	0	0	0	0	0	1	0	0	1	0	0	0	0	299	299	1656	214	30	85	1.65092	89.844	5.859
16359	center	0	0	1	1	0	0	1	0	0	4.47805	0	0	0	0	0	0	0	0	0	0	0	0	2010	32	0	1	0	0	0	0	0	0	1	0	0	1	0	0	0	672	528	966	127	47	73	1.65366	109.758	5.67283
16371	G2P	0	0	1	1	0	0	1	0	0	4.50507	0	0	0	1	1	0	0	0	0	1	0	0	2011	54	0	0	1	0	1	0	0	1	0	0	0	1	0	0	0	183	92	843	205	42	91	1.70021	82.1292	4.02738
16373	G2P	0	0	1	1	0	0	1	0	0	4.96448	0	0	0	0	0	0	0	0	0	0	0	0	2012	32	0	1	0	0	0	0	0	0	1	0	0	1	0	0	0	474	416	1411	154	39	86	1.71389	119.189	3.18138
16374	G2P	0	1	0	1	0	0	0	0	1	1.61278	0	0	0	1	1	1	0	0	0	0	0	0	2012	40	0	1	0	0	0	0	0	0	1	0	1	0	0	0	0	652	298	980	181	42	91	1.7358	97.8689	2.18754
16390	G2P	0	0	1	1	0	0	1	0	0		0	0	0	0	0	0	0	0	0	0	0	0	2007	57	0	0	1	0	0	0	0	1	0	0	0	0	1	0	0		620		171	45	88	1.56057	94.477	0.785763
16391	center	0	0	1	1	0	0	1	0	0	4.79845	0	0	0	0	0	0	0	0	0	0	0	0	2008	32	0	1	0	0	0	0	0	1	0	0	1	0	0	0	0	350	350	826	185	33	83	1.60438	122.094	7.16769
16403	G2P	0	0	1	1	0	0	1	0	0	4.66941	0	0	0	0	0	0	0	0	0	0	0	0	2011	40	0	1	0	0	0	0	0	1	0	0	1	0	0	0	0	386	386	1037	113	38	81	1.70021	112.489	4.41342
16408	center	0	0	1	1	0	0	1	0	0	3.94116	0	0	0	0	0	0	0	0	0	0	0	0	2010	35	0	1	0	0	0	0	0	1	0	0	1	0	0	0	0	555	544	748	149	43	79	1.66461	119.846	5.38535
16411	G2P	0	0	1	1	0	0	1	0	0	5.09378	0	0	0	0	0	0	0	0	0	0	0	0	2009	72	0	0	1	0	0	0	0	1	0	0	1	0	0	0	1	438	377	4874	207	58	101	1.62902	87.0088	5.44559
16414	G2P	0	0	1	1	0	0	1	0	0		0	0	0	0	0	0	0	0	0	0	0	0	2008	40	0	1	0	1	0	0	0	1	0	0	1	0	0	0	0		538		201	89	71	1.57974	119.251	5.56605
16434	center	0	0	1	1	0	0	1	0	0	4.72845	0	0	0	0	0	0	0	0	0	0	0	0	2010	48	0	1	0	0	0	0	0	0	1	0	0	1	0	1	0	392	392	686	134	39	82	1.64819	108.438	6.01506
16446	G2P	0	0	1	1	0	0	1	0	0	4.06315	0	0	0	0	0	0	0	0	0	0	0	0	2008	26	1	0	0	1	0	0	0	1	0	0	1	0	0	0	0	442	442	635	208	56	90	1.60164	126.993	5.80698
16460	G2P	0	0	1	1	0	0	1	0	0	1.60206	0	0	0	1	1	1	0	0	0	0	0	0	2010	29	1	0	0	0	0	0	0	0	1	0	0	1	0	0	0	417	381	600	195	50	77	1.65914	90.6414	5.48939
16465	G2P	0	0	1	1	0	0	1	0	0	2.24304	0	0	0	1	1	0	0	0	0	1	0	0	2009	53	0	0	1	0	0	0	0	0	1	0	0	1	0	0	0	506	211	1144	123	33	102	1.62081	96.6584	5.4976
16467	center	0	0	1	1	0	0	1	0	0	1.88081	0	0	0	1	1	0	0	1	0	0	0	0	2014	30	1	0	0	1	1	0	0	1	0	0	1	0	0	0	0	299	187	867	193	78	86	1.77413	122.132	0.219028
16468	G2P	0	0	1	1	0	0	1	0	0	3.29973	0	0	0	1	1	0	0	0	0	0	1	0	2009	49	0	1	0	1	0	0	0	1	0	0	1	0	0	0	0	268	22	1758	222	73	95	1.62628	73.7372	2.4668
16473	G2P	0	0	1	1	0	0	1	0	0		0	0	0	0	0	0	0	0	0	0	0	0	2008	22	1	0	0	0	0	0	0	1	0	0	1	0	0	0	0		572		162		84	1.58522	93.4623	7.85216
16520	G2P	0	0	1	0	1	0	0	1	0	4.38023	0	0	0	0	0	0	0	0	0	0	0	0	2010	52	0	0	1	1	0	0	0	0	1	0	0	1	0	0	0	241	241	1738	113	23	78	1.65366	59.3335	3.21971
16586	center	0	0	1	1	0	0	1	0	0	1.60206	0	0	0	1	1	0	0	0	0	0	1	0	2014	56	0	0	1	0	0	0	0	1	0	0	1	0	0	0	0	624	350	1126	164	51	89	1.78508	99.6846	2.00958
16633	G2P	0	0	1	1	0	0	1	0	0		0	0	0	0	0	0	0	0	0	0	0	0	2008	51	0	0	1	0	0	0	0	0	0	1	1	0	0	0	0		116		134		104	1.577	77.3154	0.520192
16656	center	0	0	1	1	0	0	1	0	0	1.30103	0	0	0	1	1	0	0	0	0	0	1	0	2014	47	0	1	0	0	0	0	0	0	1	0	1	0	0	0	0	958	503	760	232	52	79	1.77687	85.3136	1.79603
16664	G2P	0	0	1	0	1	0	0	1	0	4.33072	0	0	0	1	1	0	0	0	1	0	0	0	2010	43	0	1	0	0	0	0	0	0	1	0	1	0	0	0	0	105	84	785	143	35	132	1.64271	109.798	3.85489
16665	G2P	0	0	1	1	0	0	1	0	0	5.00869	0	0	0	0	0	0	0	0	0	0	0	0	2010	44	0	1	0	1	0	0	0	0	1	0	1	0	0	0	0	436	436	977	172	44	76	1.66735	102.035	4.77481
16667	center	0	0	1	1	0	0	1	0	0	3.94866	0	0	0	0	0	0	0	0	0	0	1	0	2015	58	0	0	1	1	0	0	0	1	0	0	1	0	0	0	0	480	406	1098	183	52	93	1.80424	83.2143	1.49487
16678	G2P	0	0	1	0	1	0	0	1	0	1.60206	0	0	0	1	1	1	0	0	0	0	0	0	2010	30	1	0	0	0	0	0	0	0	1	0	1	0	0	0	0	236	125	352	157	39	89	1.66461	111.069	5.39904
16690	center	0	0	1	1	0	0	1	0	0	5.57749	0	0	0	1	1	0	0	0	1	0	0	0	2014	26	1	0	0	0	0	0	0	0	0	1	1	0	0	0	0	309	309	610	122	20	105	1.7796	117.928	0
16702	G2P	0	0	1	1	0	0	1	0	0	4.63719	0	0	0	0	0	0	0	0	0	0	0	0	2013	35	0	1	0	1	0	0	0	0	1	0	1	0	0	0	0	520	289	937	181		80	1.74675	83.3606	2.69952
16704	G2P	0	0	1	1	0	0	1	0	0	2.0086	0	0	0	1	1	0	0	0	0	0	0	1	2011	38	0	1	0	0	0	0	0	1	0	0	1	0	0	0	0	200	58	1246	171		84	1.6783	85.0344	4.4271
16707	G2P	0	0	1	1	0	0	1	0	0	2.11394	1	1	0	0	0	0	0	0	1	0	0	0	2010	73	0	0	1	0	1	0	0	0	0	1	1	0	0	0	0	444	115	431	220	53	78	1.66735	93.2549	5.60986
16723	center	0	0	1	0	1	0	0	1	0	3.233	0	0	0	0	0	0	0	0	1	0	0	0	2008	25	1	0	0	0	1	0	0	1	0	0	0	1	0	0	0	321	223	815	131	46	100	1.5989	125.549	7.41684
16739	G2P	0	0	1	1	0	0	1	0	0	1.60206	0	0	0	0	0	0	0	0	0	0	0	0	2010	34	0	1	0	0	0	0	0	0	1	0	1	0	0	0	0	591	174	1093	153	44	89	1.64271	112.006	6.23135
16741	G2P	0	1	0	1	0	0	0	0	1	3.72403	0	0	0	0	0	0	0	0	0	0	0	0	2009	65	0	0	1	1	0	0	1	1	0	0	1	0	0	0	0	337	337	1262	177	42	120	1.63997	98.1972	0.865161
16747	center	0	0	1	1	0	0	1	0	0	4.57978	0	0	0	0	0	0	0	0	0	0	0	0	2010	33	0	1	0	0	0	0	0	0	0	1	1	0	0	0	0	555	405	1680	229		95	1.66461	79.5741	5.37988
16752	G2P	0	0	1	1	0	0	1	0	0	4.82066	0	0	0	0	0	0	0	0	0	0	0	0	2012	33	0	1	0	0	0	0	0	0	1	0	1	0	0	0	0	417	417	629	130	35	91	1.72485	122.085	2.51882
16763	G2P	0	0	1	1	0	0	1	0	0	5.11806	0	0	0	0	0	0	0	0	0	0	0	0	2010	42	0	1	0	1	0	0	0	0	1	0	1	0	0	0	0	324	315	970	217	34	94	1.65092	96.2051	5.96578
16788	center	0	1	0	1	0	0	0	0	1	4.37865	0	0	0	0	0	0	0	0	0	0	0	0	2009	36	0	1	0	0	0	0	0	0	0	1	1	0	0	0	0	261	261	774	203		85	1.62355	97.933	6.4668
16805	center	0	0	1	1	0	0	1	0	0	4.52643	0	0	0	0	0	0	0	0	0	0	0	0	2009	39	0	1	0	0	0	0	0	0	1	0	1	0	0	0	0	373	317	1377	173	44	70	1.62628	83.8214	5.9603
16817	center	0	0	1	1	0	0	1	0	0	5.18036	0	0	0	0	0	0	0	0	0	0	1	1	2011	36	0	1	0	1	1	0	0	1	0	0	0	1	0	0	0	140	45	1126	177	69	68	1.68378	4.42748	0.569473
16819	center	0	0	1	1	0	0	1	0	0	1.60206	0	1	1	0	0	0	0	0	0	0	1	0	2012	45	0	1	0	0	0	0	0	1	0	0	1	0	0	0	0	533	215	1468	271	37	98	1.7358	80.6205	2.28337
16823	center	0	0	1	1	0	0	1	0	0	5.69897	0	0	0	0	0	0	0	0	0	0	0	0	2007	29	1	0	0	0	0	0	0	0	1	0	1	0	0	0	0	480	480		65			1.54415	120.103	9.37988
16834	center	0	0	1	1	0	0	1	0	0	2.49415	0	0	0	1	1	0	0	0	0	0	1	0	2013	44	0	1	0	1	1	0	0	1	0	0	1	0	0	0	0	237	40	281	173	114	86	1.74949	121.698	0.298426
16853	G2P	0	0	1	0	1	0	0	1	0	0	0	0	0	1	1	0	0	1	0	0	0	0	2015	40	0	1	0	0	0	0	0	1	0	0	0	1	0	0	0	489	299	283	153	41	84	1.82067	106.793	0.892539
16874	center	0	0	1	1	0	0	1	0	0	4.35272	0	0	0	0	0	0	0	0	0	0	0	0	2010	29	1	0	0	0	0	0	0	1	0	0	1	0	0	0	0	448	414	1428	154	35	74	1.64819	120.011	5.84531
16886	center	0	0	1	1	0	0	1	0	0	4.45756	0	0	0	0	0	0	0	0	0	0	0	0	2010	25	1	0	0	0	0	0	0	1	0	0	1	0	0	0	0	357	340	799	154	44	99	1.65092	124.108	5.76591
16891	G2P	0	0	1	1	0	0	1	0	0	4.36418	0	0	0	0	0	0	0	0	0	0	0	0	2010	35	0	1	0	0	0	0	0	1	0	0	1	0	0	0	0	353	317	1121	165	25	93	1.64545	108.9	4.8898
16895	G2P	0	1	0	0	0	1	0	0	1	1.89763	0	0	0	1	1	1	0	0	0	0	0	0	2013	37	0	1	0	0	0	0	0	1	0	0	1	0	0	0	0	742	324	875	179	44	97	1.76865	91.947	0
16913	center	0	1	0	1	0	0	0	0	1	4.83822	0	0	0	1	1	1	0	0	0	0	0	0	2009	32	0	1	0	0	0	0	0	1	0	0	0	1	0	0	0	275	275	545	213	60	69	1.61533	84.6206	6.65024
16926	G2P	0	0	1	1	0	0	1	0	0		0	0	0	0	0	0	0	0	0	0	0	0	2009	25	1	0	0	0	0	0	0	1	0	0	1	0	0	0	0		256		129	42	90	1.61807	95.9632	6.09446
16949	center	0	0	1	1	0	0	1	0	0	4.12015	0	0	0	0	0	0	0	0	0	0	0	0	2010	24	1	0	0	0	0	0	0	1	0	0	1	0	0	0	0	437	432	1426	206	59	67	1.64819	106.286	5.82888
16960	G2P	0	0	1	1	0	0	1	0	0	3.57089	0	0	0	0	0	0	0	0	0	0	0	0	2010	43	0	1	0	0	0	0	0	0	1	0	1	0	0	0	0	302	302	1020	176	36	84	1.64819	102.631	5.71116
16961	G2P	0	0	1	1	0	0	1	0	0	3.14799	0	0	0	1	1	1	0	0	0	0	0	0	2012	38	0	1	0	0	0	0	0	0	1	0	1	0	0	0	0	626	477	808	162	31	88	1.72485	116.834	3.43053
16973	G2P	0	0	1	1	0	0	1	0	0		0	0	0	0	0	0	0	0	0	0	0	0	2009	47	0	1	0	0	0	0	0	1	0	0	1	0	0	0	0		330		152	34	81	1.62081	104.267	6.80082
16976	G2P	0	0	1	1	0	0	1	0	0	4.17516	0	0	0	0	0	0	0	0	0	0	0	0	2011	37	0	1	0	0	0	0	0	0	1	0	1	0	0	0	0	382	336	1179	138	36	83	1.6783	76.2325	5.17728
16996	center	0	0	1	1	0	0	1	0	0	3.30814	0	0	0	0	0	0	0	0	0	0	0	0	2010	27	1	0	0	0	0	0	0	0	1	0	0	1	0	0	0	880	684	902	156	45	78	1.64819	116.69	3.85216
17015	G2P	0	0	1	1	0	0	1	0	0		0	0	0	0	0	0	0	0	0	0	0	0	2009	44	0	1	0	0	0	0	0	1	0	0	1	0	0	0	1		515		118	35	86	1.61807	58.1529	6.20123
17037	center	0	0	1	1	0	0	1	0	0	4.05652	0	0	0	0	0	0	0	0	0	0	0	0	2010	35	0	1	0	0	0	0	0	1	0	0	0	1	0	0	0	414	360	918	103	38	132	1.65366	111.919	5.63723
17084	G2P	0	0	1	1	0	0	1	0	0	5.3207	0	0	0	0	0	0	0	0	0	0	0	0	2010	33	0	1	0	0	0	0	0	0	1	0	0	1	0	0	0	364	364	1064	99	51	72	1.66735	99.5868	2.06982
17089	G2P	0	0	1	1	0	0	1	0	0	4.62515	0	0	0	1	1	1	0	0	0	0	0	0	2009	47	0	1	0	0	0	0	0	1	0	0	0	1	0	0	1	244	244	1348	140	28	82	1.6345	101.025	6.44216
17093	G2P	0	0	1	1	0	0	1	0	0	3.55558	0	0	0	0	0	0	0	0	0	0	0	0	2009	44	0	1	0	0	0	0	0	1	0	0	1	0	0	0	0	391	391	683	151	58	85	1.63723	106.12	5.26762
17099	G2P	0	0	1	1	0	0	1	0	0	5.34223	0	0	0	0	0	0	0	0	0	0	0	0	2010	61	0	0	1	0	0	0	0	1	0	0	0	0	1	0	1	348	348	515	168	53	89	1.64545	96.808	4.95003
17115	G2P	0	0	1	1	0	0	1	0	0		0	0	0	0	0	0	0	0	0	0	0	0	2009	27	1	0	0	0	0	0	0	1	0	0	1	0	0	0	0		431		160		76	1.60986	102.69	3.22519
17116	G2P	0	0	1	1	0	0	1	0	0		0	0	0	0	0	0	0	0	0	0	0	0	2009	29	1	0	0	1	0	0	0	1	0	0	1	0	0	0	0		821		92		79	1.60986	99.949	6.78713
17118	G2P	0	0	1	1	0	0	1	0	0	4.86404	0	0	0	1	1	0	0	0	0	0	1	0	2010	57	0	0	1	0	0	0	0	0	1	0	1	0	0	0	0	421	412	393	149		78	1.66735	73.9056	2.47775
17119	G2P	0	0	1	1	0	0	1	0	0	4.18588	0	0	0	0	0	0	0	0	0	0	0	0	2011	32	0	1	0	0	0	0	0	1	0	0	1	0	0	0	0	493	493	661	144	47	79	1.70294	98.8706	4.23546
17132	G2P	0	0	1	1	0	0	1	0	0	4.80461	0	0	0	0	0	0	0	0	0	0	0	0	2012	39	0	1	0	1	0	0	0	1	0	0	0	1	0	0	0	432	432	1399	139	42	79	1.70842	111.275	0.542094
17141	G2P	0	0	1	1	0	0	1	0	0	4.58624	0	0	0	0	0	0	0	0	0	0	0	0	2010	37	0	1	0	0	0	0	0	0	1	0	0	1	0	0	0	376	376	662	290	42	86	1.65092	108.802	5.75496
17143	G2P	0	0	1	1	0	0	1	0	0	5.33726	0	0	0	0	0	0	0	0	0	0	0	0	2010	35	0	1	0	0	0	0	0	0	1	0	0	1	0	0	0	417	395	1378	172	42	91	1.65366	101.167	5.00205
17144	G2P	0	0	1	1	0	0	1	0	0	4.93887	0	0	0	0	0	0	0	0	0	0	0	0	2010	35	0	1	0	0	0	0	0	0	1	0	0	1	0	0	0	490	490	2467	151	46	79	1.65366	113.941	5.00205
17145	G2P	0	0	1	1	0	0	1	0	0		0	0	0	0	0	0	0	0	0	0	0	0	2009	36	0	1	0	0	0	0	0	0	0	1	1	0	0	0	0		348					1.62081		5.94935
17147	G2P	0	0	1	1	0	0	1	0	0	4.02559	0	0	0	0	0	0	0	0	0	0	0	0	2009	37	0	1	0	1	0	0	0	0	1	0	0	1	0	0	0	605	605	1417	136	53	82	1.63997	127.02	5.5332
17148	G2P	0	0	1	1	0	0	1	0	0	2.8704	0	0	0	1	1	1	0	0	0	0	0	0	2010	26	1	0	0	0	0	0	0	0	1	0	1	0	0	0	0	507	297	1197	114	29	71	1.67009	118.823	4.6872
17149	G2P	0	0	1	1	0	0	1	0	0	3.40054	0	0	0	0	0	0	0	0	0	0	0	0	2011	54	0	0	1	0	0	0	0	1	0	0	1	0	0	0	0	445	325	1084	193	32	88	1.67556	99.7112	4.29295
17163	G2P	0	0	1	1	0	0	1	0	0		0	0	0	1	1	1	0	0	0	0	0	0	2009	42	0	1	0	0	0	0	0	1	0	0	1	0	0	0	0		407				81	1.62355	108.528	6.70226
17169	G2P	0	0	1	1	0	0	1	0	0	5.06906	0	0	0	0	0	0	0	0	0	0	0	0	2010	34	0	1	0	0	0	0	0	1	0	0	1	0	0	0	0	529	529	649	156	48	81	1.64819	112.954	4.96372
17173	G2P	0	0	1	1	0	0	1	0	0		0	0	0	0	0	0	0	0	0	0	0	0	2009	23	1	0	0	1	0	0	0	1	0	0	1	0	0	0	0		442		194	65	92	1.6345	124.018	6.47502
17179	center	0	0	1	1	0	0	1	0	0	4.35218	0	0	0	0	0	0	0	0	0	0	0	0	2011	37	0	1	0	0	0	0	0	1	0	0	1	0	0	0	0	469	469	1367	194		93	1.68104	110.978	4.58042
17181	G2P	0	0	1	1	0	0	1	0	0	4.65074	0	0	0	1	1	0	0	0	0	1	0	0	2011	33	0	1	0	0	0	0	0	0	1	0	1	0	0	0	0	350	350	904	127	31	77	1.69473	138.925	0.520192
17235	G2P	0	0	1	1	0	0	1	0	0	2.85612	0	0	0	0	0	0	0	0	0	0	0	0	2009	40	0	1	0	0	0	0	0	1	0	0	0	1	0	0	0	517	517	748	198		96	1.6345	103.669	5.83436
17236	G2P	0	0	1	1	0	0	1	0	0	5.74343	0	0	0	1	1	1	0	0	0	0	0	0	2010	20	1	0	0	0	0	0	0	0	1	0	0	0	1	0	0	380	291	1617	144	36	103	1.67009	124.631	0.533881
17258	G2P	0	0	1	1	0	0	1	0	0		0	0	0	1	1	0	0	0	1	0	0	0	2009	38	0	1	0	1	0	0	0	0	0	1	1	0	0	0	0		78		162	42	86	1.63176	110.264	4.21355
17263	G2P	0	0	1	1	0	0	1	0	0		0	0	0	1	1	1	0	0	0	0	0	0	2009	45	0	1	0	0	0	0	0	1	0	0	1	0	0	0	0		243		138	29	82	1.63176	106.264	6.63381
17264	G2P	0	0	1	1	0	0	1	0	0		0	0	0	0	0	0	0	0	0	0	0	0	2010	33	0	1	0	0	0	0	0	0	1	0	0	1	0	0	0		900		134	41	61	1.64545	82.8599	5.74675
17281	G2P	0	0	1	1	0	0	1	0	0	3.79546	0	0	0	0	0	0	0	0	0	0	0	0	2012	53	0	0	1	0	0	0	0	1	0	0	1	0	0	0	0	520	447	690	167	33	92	1.7358	83.4448	3.48802
17289	G2P	0	0	1	1	0	0	1	0	0	1.60206	0	0	0	0	0	0	0	0	0	0	0	0	2013	35	0	1	0	0	0	0	0	0	1	0	0	1	0	0	0	439	439	905	133	65	82	1.74401	99.9388	3.01164
17292	G2P	0	0	1	1	0	0	1	0	0		0	0	0	1	1	0	0	0	1	0	0	0	2009	38	0	1	0	1	0	0	0	1	0	0	1	0	0	0	0		100		175	40	98	1.63176	133.723	5.79329
17294	G2P	0	0	1	1	0	0	1	0	0		0	0	0	0	0	0	0	0	0	0	0	0	2009	62	0	0	1	0	0	0	0	0	0	1	1	0	0	0	0		172					1.63176		1.14716
17299	G2P	0	1	0	0	0	1	0	0	1		0	0	0	1	1	0	0	0	0	1	0	0	2009	50	0	1	0	1	0	0	0	0	1	0	1	0	0	0	0		125		187	38	85	1.6345	93.2394	5.8152
17312	G2P	0	0	1	1	0	0	1	0	0		0	0	0	0	0	0	0	0	0	0	0	0	2009	48	0	1	0	0	0	0	0	0	1	0	1	0	0	0	0		14		107	24	105	1.6345	101.577	6.47502
17313	G2P	0	0	1	0	1	0	0	1	0		0	0	0	1	1	0	0	0	1	0	0	0	2009	43	0	1	0	0	0	0	0	0	1	0	1	0	0	0	0		78				75	1.6345	112.973	0.0136893
17314	G2P	0	1	0	0	0	1	0	0	1		0	0	0	1	1	1	0	0	0	0	0	0	2009	26	1	0	0	0	0	0	0	0	0	1	1	0	0	0	0		495		126	36	76	1.62081	130.244	0.375086
17319	G2P	0	0	1	1	0	0	1	0	0		0	0	0	1	1	0	0	0	0	1	0	0	2009	32	0	1	0	0	0	0	0	0	1	0	0	1	0	0	0		155		178			1.63176	121.378	0.232717
17321	center	0	0	1	1	0	0	1	0	0	4.83762	0	0	0	0	0	0	0	0	0	0	0	0	2010	53	0	0	1	0	0	0	0	0	0	1	1	0	0	0	0	384	304	1161				1.64271		6.23135
17322	center	0	0	1	1	0	0	1	0	0	3.37457	1	1	0	0	0	0	0	0	0	1	0	0	2009	56	0	0	1	0	0	1	0	1	0	0	1	0	0	0	1	442	358	1294	213		99	1.61533	67.5682	7.10472
17323	center	0	0	1	1	0	0	1	0	0	4.80063	0	1	1	0	0	0	0	0	0	0	0	0	2015	49	0	1	0	0	0	0	0	1	0	0	0	1	0	0	0	631	559	1553	138	50	103	1.81246	101.657	0.925394
17333	center	0	0	1	1	0	0	1	0	0	2.22011	0	0	0	1	1	1	0	0	0	0	0	0	2012	59	0	0	1	0	0	0	0	1	0	0	1	0	0	1	0	583	278	484	146	30	78	1.71389	82.3335	3.96988
17335	center	0	0	1	1	0	0	1	0	0	4.86162	0	0	0	0	0	0	0	0	0	0	0	0	2010	33	0	1	0	0	0	0	0	1	0	0	1	0	0	0	0	378	378	1323	109	35	94	1.65092	112.341	0.481862
17343	G2P	0	0	1	0	1	0	0	1	0	4.6983	0	0	0	0	0	0	0	0	0	0	0	0	2011	32	0	1	0	0	0	0	0	0	1	0	0	0	1	0	0	434	386	1063	148	33	67	1.6783	118.291	4.86242
17344	G2P	0	0	1	1	0	0	1	0	0		0	0	0	0	0	0	0	0	0	0	0	0	2009	24	1	0	0	1	0	0	0	0	1	0	1	0	0	0	0		436		154	47	89	1.6345	123.425	3.60027
17347	G2P	0	0	1	1	0	0	1	0	0	1.60206	0	0	0	1	1	1	0	0	0	0	0	0	2011	25	1	0	0	1	0	0	0	1	0	0	1	0	0	0	0	467	210	1013		66		1.67556		5.20465
17355	G2P	0	0	1	1	0	0	1	0	0		0	0	0	0	0	0	0	0	0	0	0	0	2009	38	0	1	0	0	0	0	0	0	0	1	1	0	0	0	0		187					1.63176		5.63176
17356	center	0	0	1	1	0	0	1	0	0	1.60206	0	0	0	1	1	0	0	0	0	1	0	0	2014	37	0	1	0	0	1	0	0	1	0	0	1	0	0	0	0	517	198	517	153	64	83	1.78234	109.057	2.09172
17367	G2P	0	0	1	1	0	0	1	0	0	4.15776	0	0	0	0	0	0	0	0	0	0	0	0	2012	38	0	1	0	1	0	0	0	0	1	0	0	0	1	0	0	311	311	573	169	40	91	1.70842	111.526	4.24367
17369	G2P	0	0	1	0	1	0	0	1	0		0	0	0	1	1	0	0	0	1	0	0	0	2009	46	0	1	0	0	1	0	0	0	1	0	0	0	1	0	0	97	97	333	193	24	135	1.63723	49.777	0.1013
17371	G2P	0	0	1	1	0	0	1	0	0		0	0	0	0	0	0	0	0	0	0	0	0	2010	33	0	1	0	0	0	0	0	1	0	0	0	1	0	0	0		288		132		75	1.64271	120.719	6.21492
17372	G2P	0	0	1	1	0	0	1	0	0		0	0	0	0	0	0	0	0	0	0	0	0	2009	40	0	1	0	0	0	0	0	0	0	1	1	0	0	0	0		418					1.63176		6.34908
17375	G2P	0	0	1	1	0	0	1	0	0		0	0	0	1	1	1	0	0	0	0	0	0	2009	41	0	1	0	0	0	0	0	0	0	1	1	0	0	0	0		346		139	24	102	1.63723	111.534	1.50034
17386	G2P	0	0	1	0	1	0	0	1	0	5.08141	0	0	0	0	0	0	0	0	0	0	0	0	2011	41	0	1	0	0	0	0	0	1	0	0	1	0	0	0	0	278	278	2371	182	38	55	1.67556	98.6066	3.79466
17388	G2P	0	0	1	1	0	0	1	0	0		0	0	0	0	0	0	0	0	0	0	0	0	2009	26	1	0	0	0	0	0	0	0	0	1	0	1	0	0	0		310		91	36	91	1.6345	119.678	0.988364
17420	center	0	0	1	1	0	0	1	0	0	2.33445	0	0	0	1	1	1	0	0	0	0	0	0	2010	26	1	0	0	0	0	0	0	0	1	0	1	0	0	0	0	461	226	1507.24	135	33	65	1.64271	128.188	2.39288
17429	center	0	0	1	1	0	0	1	0	0	5.18469	0	0	0	0	0	0	0	0	0	0	0	0	2010	43	0	1	0	0	0	0	0	0	0	1	1	0	0	0	0	316	316	1100.38	165	42	86	1.6564	92.0884	5.73306
17436	center	0	0	1	1	0	0	1	0	0	4.18441	0	0	0	0	0	0	0	0	0	0	0	0	2009	34	0	1	0	0	0	0	0	1	0	0	1	0	0	1	0	620	620	530	152	33	76	1.63176	78.4229	3.19781
17455	G2P	0	0	1	1	0	0	1	0	0		0	0	0	0	0	0	0	0	0	0	0	0	2010	28	1	0	0	0	1	0	0	0	1	0	0	1	0	0	0		639					1.6564		5.90007
17456	G2P	0	0	1	1	0	0	1	0	0		0	0	0	0	0	0	0	0	0	0	0	0	2009	37	0	1	0	0	0	0	0	0	0	1	1	0	0	0	0		657					1.63997		5.25667
17461	G2P	0	0	1	1	0	0	1	0	0		0	0	0	0	0	0	0	0	0	0	0	0	2010	36	0	1	0	0	0	0	0	1	0	0	1	0	0	0	0		284					1.64819		5.8809
17496	G2P	0	0	1	1	0	0	1	0	0		0	0	0	0	0	0	0	0	0	0	0	0	2009	22	1	0	0	0	0	0	0	0	0	1	1	0	0	0	0	959	959	1620	105	24	81	1.63997	105.089	0.807666
17497	G2P	0	0	1	1	0	0	1	0	0	4.29208	0	0	0	0	0	0	0	0	0	0	0	0	2012	27	1	0	0	0	0	0	0	0	1	0	1	0	0	0	0	939	753	1457	118	56	77	1.72758	122.535	3.28816
17499	center	0	0	1	0	1	0	0	1	0	5.26951	0	0	0	0	0	0	0	0	0	0	0	0	2009	39	0	1	0	0	0	0	0	0	1	0	0	1	0	0	0	234	234	1179	91	48	98	1.63723	112.529	5.9384
17518	center	0	0	1	1	0	0	1	0	0	5.39069	0	0	0	0	0	0	0	0	0	0	1	1	2010	34	0	1	0	0	1	0	0	1	0	0	1	0	0	0	0	256	256	1152	126	34	87	1.64819	118.397	5.84805
17521	G2P	0	0	1	1	0	0	1	0	0		0	0	0	1	1	0	0	0	1	0	0	1	2010	47	0	1	0	0	1	0	0	1	0	0	0	1	0	0	0		13		173		91	1.64271	107.492	6.12457
17536	G2P	0	0	1	1	0	0	1	0	0		0	0	0	0	0	0	0	0	0	0	0	0	2010	31	0	1	0	0	0	0	0	1	0	0	1	0	0	0	0		391		138	43	112	1.64545	111.904	6.45038
17542	G2P	0	0	1	0	1	0	0	1	0		0	0	0	0	0	0	0	0	0	0	0	0	2010	25	1	0	0	0	0	0	0	0	1	0	0	0	1	0	0		910		172	42	68	1.64819	123.526	4.21355
17543	G2P	0	0	1	1	0	0	1	0	0	5.44365	0	0	0	0	0	0	0	0	0	0	0	0	2012	34	0	1	0	0	0	0	0	0	1	0	0	1	0	0	0	321	321	593	159	25	85	1.71663	101.698	3.91239
17545	G2P	0	0	1	0	0	1	0	0	1		0	0	0	0	0	0	0	0	0	0	0	0	2010	40	0	1	0	0	0	0	0	0	0	1	1	0	0	0	0	207	207	467				1.64545		0.00273785
17547	center	0	0	1	0	1	0	0	1	0	5.24952	0	0	0	0	0	0	0	0	0	0	0	0	2013	34	0	1	0	1	0	0	0	0	1	0	0	1	0	0	0	253	250	489	149	34	79	1.76318	118.77	1.97673
17549	G2P	0	0	1	0	1	0	0	1	0		0	0	0	0	0	0	0	0	0	0	0	0	2010	41	0	1	0	0	0	0	0	0	1	0	0	1	0	0	0		118		192	39	105	1.64819	106.696	5.57974
17553	G2P	0	0	1	1	0	0	1	0	0	5.06329	0	0	0	0	0	0	0	0	0	0	0	0	2010	43	0	1	0	0	0	0	0	1	0	0	1	0	0	0	0	349	349	1294	199	56	93	1.67283	101.1	4.09856
17554	G2P	0	0	1	1	0	0	1	0	0		0	0	0	0	0	0	0	0	0	0	0	0	2010	31	0	1	0	0	0	0	0	1	0	0	0	1	0	0	0		642		159	43	82	1.64545	122.233	5.99863
17556	G2P	0	1	0	1	0	0	0	0	1		0	0	0	0	0	0	0	0	0	0	0	0	2009	26	1	0	0	0	0	0	0	0	0	1	1	0	0	0	0		321					1.63723		6.15469
17559	G2P	0	0	1	1	0	0	1	0	0	4.37524	0	0	0	0	0	0	0	0	0	0	0	0	2011	32	0	1	0	0	0	0	0	1	0	0	1	0	0	0	0	316	316	1020	150	43	69	1.67556	118.561	3.93703
17560	G2P	0	1	0	1	0	0	0	0	1	4.1274	0	0	0	0	0	0	0	0	0	0	0	0	2011	29	1	0	0	0	0	0	0	1	0	0	1	0	0	0	0	682	682	1497	174	51	73	1.67556	121.676	3.99179
17563	G2P	0	0	1	1	0	0	1	0	0		0	0	0	0	0	0	0	0	0	0	0	0	2010	30	1	0	0	0	0	0	0	1	0	0	1	0	0	0	0		537		199	33	87	1.64545	115.268	4.98836
17564	G2P	0	0	1	1	0	0	1	0	0	4.45705	0	0	0	0	0	0	0	0	0	0	0	0	2010	30	1	0	0	0	0	0	0	1	0	0	0	1	0	0	0	425	425	1927	164	45	96	1.67009	112.145	5.20192
17565	G2P	0	0	1	1	0	0	1	0	0		0	0	0	1	1	1	0	0	0	0	0	0	2010	33	0	1	0	0	0	0	0	1	0	0	0	1	0	0	0		355		177	38	89	1.64819	73.7437	6.07803
17567	G2P	0	0	1	1	0	0	1	0	0	4.43737	0	0	0	0	0	0	0	0	0	0	0	0	2011	25	1	0	0	0	0	0	0	1	0	0	1	0	0	0	0	247	247	1486	191	52	103	1.67556	109.811	5.21561
17568	G2P	0	0	1	1	0	0	1	0	0		0	0	0	0	0	0	0	0	0	0	0	0	2010	51	0	0	1	1	0	0	0	1	0	0	0	1	0	0	0		480		163	62	86	1.65366	102.102	5.75496
17581	center	0	0	1	1	0	0	1	0	0	3.17406	0	0	0	0	0	0	0	0	0	0	1	1	2010	38	0	1	0	1	1	0	0	1	0	0	1	0	0	0	0	224	119	2156	167	30	74	1.65092	124.949	5.77139
17591	G2P	0	0	1	0	1	0	0	1	0	1.60206	0	0	0	1	1	0	0	0	1	0	0	0	2011	40	0	1	0	0	0	0	0	0	1	0	1	0	0	0	0	344	329	1501	156	43	86	1.68104	118.755	4.8898
17592	G2P	0	0	1	1	0	0	1	0	0	4.92172	0	0	0	0	0	0	0	0	0	0	0	0	2011	35	0	1	0	0	0	0	0	0	1	0	1	0	0	0	0	771	771	1743	212	31	107	1.68378	115.102	4.65708
17598	G2P	0	0	1	1	0	0	1	0	0	5.0422	0	0	0	0	0	0	0	0	0	0	0	0	2010	21	1	0	0	1	0	0	0	1	0	0	1	0	0	0	0	381	381	1028	160		72	1.66735	123.818	2.68309
17603	G2P	0	0	1	1	0	0	1	0	0	4.1337	0	0	0	0	0	0	0	0	0	0	0	0	2011	49	0	1	0	0	0	0	0	0	0	1	1	0	0	0	0	583	573	653	168	38	89	1.67556	104.434	5.11157
17607	G2P	0	0	1	1	0	0	1	0	0	2.27646	0	0	0	1	1	0	0	0	0	1	0	0	2010	25	1	0	0	0	0	0	0	0	0	1	1	0	0	0	0	373	268	858	118	44	89	1.65914	126.71	5.60986
17617	G2P	0	0	1	1	0	0	1	0	0	1.94939	0	1	0	0	0	0	0	0	1	0	0	1	2013	43	0	1	0	1	0	0	0	1	0	0	1	0	0	0	0	747	216	1554	230	42	75	1.75496	106.532	2.63381
17638	center	0	0	1	1	0	0	1	0	0	2.99034	0	0	0	1	1	0	0	0	1	0	0	0	2010	61	0	0	1	0	0	0	0	1	0	0	1	0	0	0	0	462	215	3066	186	31	101	1.64819	83.9065	5.94387
17646	G2P	0	0	1	1	0	0	1	0	0	1.99123	0	0	0	1	1	0	0	0	0	1	0	0	2011	44	0	1	0	0	0	0	0	0	0	1	1	0	0	0	0	228	62	740	206	41	93	1.70021	106.135	4.43258
17665	center	0	0	1	0	1	0	0	1	0	5.17319	0	0	0	1	1	1	0	0	0	0	0	1	2010	27	1	0	0	0	0	0	0	0	0	1	1	0	0	0	0	603	478	1932	195	60	75	1.6564	119.3	5.99863
17676	G2P	0	0	1	1	0	0	1	0	0	4.68858	0	0	0	0	0	0	0	0	0	0	0	0	2011	28	1	0	0	0	0	0	0	1	0	0	1	0	0	0	0	471	400	1248	170	57	75	1.69473	114.334	1.82888
17686	center	0	0	1	1	0	0	1	0	0	3.99861	0	0	0	0	0	0	0	0	0	0	0	0	2010	43	0	1	0	0	0	0	0	1	0	0	1	0	0	0	0	766	766	873	243		108	1.65366	92.8952	3.90965
17693	G2P	0	0	1	1	0	0	1	0	0	5.05699	0	0	0	0	0	0	0	0	0	0	0	0	2011	34	0	1	0	0	0	0	0	0	1	0	0	1	0	0	0	423	423	1305	152	43	83	1.67556	91.2743	5.05133
17695	G2P	0	0	1	1	0	0	1	0	0	2.79518	0	0	0	0	0	0	0	0	0	0	0	0	2012	35	0	1	0	0	0	0	0	0	1	0	1	0	0	0	0	487	487	1247	153	25	102	1.73306	118.318	2.38467
17697	center	0	0	1	1	0	0	1	0	0	4.59611	0	0	0	0	0	0	0	0	0	0	0	0	2010	37	0	1	0	0	0	0	0	1	0	0	1	0	0	0	0	396	288	1364	150	38	96	1.65092	109.722	5.86448
17718	G2P	0	0	1	1	0	0	1	0	0	5.90247	0	0	0	1	1	0	0	0	0	0	1	0	2011	29	1	0	0	0	0	0	0	0	1	0	1	0	0	0	0	374	374	1320	91	30	68	1.68104	117.58	4.96372
17722	G2P	0	0	1	1	0	0	1	0	0	1.60206	0	0	0	1	1	1	0	0	0	0	0	0	2014	45	0	1	0	0	0	0	0	1	0	0	1	0	0	0	0	765	370	823	141		82	1.79877	97.258	0.930869
17742	center	0	0	1	1	0	0	1	0	0	3.28443	0	0	0	0	0	0	0	0	0	0	0	0	2010	43	0	1	0	0	0	0	0	1	0	0	1	0	0	0	0	514	514	713	179	49	91	1.64819		1.91376
17746	center	0	0	1	1	0	0	1	0	0	3.1827	0	0	0	0	0	0	0	0	0	0	0	0	2010	38	0	1	0	0	0	0	0	0	1	0	0	0	1	0	0	553	537	1996	204	36	90	1.67283	118.337	5.2512
17747	center	0	0	1	1	0	0	1	0	0	4.38799	0	0	0	0	0	0	0	0	0	0	0	0	2010	35	0	1	0	0	0	0	0	0	1	0	0	1	0	0	0	642	642	1679	222	30	93	1.67283	115.146	5.32512
17748	G2P	0	0	1	1	0	0	1	0	0		0	0	0	0	0	0	0	0	0	0	0	0	2010	39	0	1	0	0	0	0	0	0	0	1	1	0	0	0	0		445					1.65092		5.79877
17750	center	0	0	1	1	0	0	1	0	0	3.7155	0	0	0	1	1	0	0	0	1	0	0	0	2010	32	0	1	0	0	0	0	0	0	1	0	0	1	0	0	0	181	181	321	111	35	78	1.65914	84.6206	4.76934
17759	G2P	0	0	1	1	0	0	1	0	0	2.83059	0	0	0	0	0	0	0	0	0	0	0	0	2010	30	1	0	0	0	0	0	0	0	1	0	0	1	0	0	0	1138	1138	439	163	66	79	1.65366		4.69268
17760	G2P	0	0	1	1	0	0	1	0	0	1.60206	0	0	0	0	0	0	0	0	0	0	0	0	2011	28	1	0	0	0	0	0	0	0	1	0	1	0	0	0	0	669	669	1030	97	30	108	1.68925		3.6386
17764	G2P	0	1	0	0	0	1	0	0	1	3.64137	0	0	0	0	0	0	0	0	0	0	0	0	2013	31	0	1	0	1	0	0	0	1	0	0	0	1	0	0	0	803	588	1028	164	46	71	1.74127		1.21013
17786	G2P	0	0	1	1	0	0	1	0	0	4.9457	0	0	0	0	0	0	0	0	0	0	0	0	2011	25	1	0	0	0	0	0	0	1	0	0	1	0	0	0	0	416	380	1245	151	32	75	1.69199	115.649	4.50376
17792	G2P	0	0	1	1	0	0	1	0	0	4.92487	0	0	0	1	1	0	0	0	0	0	1	0	2012	35	0	1	0	1	0	0	0	0	1	0	1	0	0	0	0	389	369	684	203	43	64	1.70842	124.59	3.32649
17795	G2P	0	0	1	1	0	0	1	0	0		0	0	0	1	1	1	0	0	0	0	0	0	2010	40	0	1	0	0	0	0	0	1	0	0	1	0	0	0	0		403		167	37	76	1.65914		5.88638
17797	center	0	1	0	0	0	1	0	0	1	2.92891	0	0	0	1	1	0	0	0	1	0	0	0	2010	32	0	1	0	0	0	0	0	1	0	0	1	0	0	0	0	301	251	1373	237	40	91	1.66461	110.966	0.320329
17806	G2P	0	0	1	1	0	0	1	0	0		0	0	0	1	1	0	0	0	0	1	0	0	2010	41	0	1	0	0	1	0	0	1	0	0	1	0	0	0	0		445		129	32	81	1.66188		4.45996
17815	center	0	0	1	1	0	0	1	0	0	2.47567	0	0	0	1	1	0	0	0	0	0	1	0	2010	41	0	1	0	0	1	0	0	1	0	0	1	0	0	0	0	168	42	1300	145	33	82	1.6564		5.24025
17828	center	0	0	1	1	0	0	1	0	0	4.52269	0	0	0	0	0	0	0	0	0	0	0	0	2010	31	0	1	0	0	0	0	0	1	0	0	0	1	0	0	0	450	450	1950	124	39	85	1.6564	94.1255	5.72211
17830	G2P	0	0	1	0	0	1	0	0	1		0	0	0	1	1	0	0	0	0	1	0	0	2010	46	0	1	0	0	0	0	1	0	1	0	1	0	0	0	1		380		106	22	209	1.66461		1.10609
17835	G2P	0	0	1	1	0	0	1	0	0		0	0	0	0	0	0	0	0	0	0	0	0	2010	43	0	1	0	0	0	0	0	0	1	0	1	0	0	0	1		677				86	1.66461		5.54415
17845	G2P	0	0	1	1	0	0	1	0	0		0	0	0	0	0	0	0	0	0	0	0	0	2010	43	0	1	0	0	1	0	0	1	0	0	1	0	0	0	0		249		58	19	75	1.66735	120.505	5.10883
17846	G2P	0	0	1	1	0	0	1	0	0		0	0	0	1	1	0	0	0	0	0	0	0	2009	60	0	0	1	0	1	0	1	1	0	0	0	1	0	1	1		224		117		167	1.61533	90.0811	0.388775
17847	G2P	0	0	1	1	0	0	1	0	0		0	0	0	0	0	0	0	0	0	0	0	0	2009	31	0	1	0	1	0	0	0	0	0	1	1	0	0	0	0		610					1.62902		0.640657
17848	G2P	0	0	1	1	0	0	1	0	0		0	0	0	0	0	0	0	0	0	0	0	0	2010	43	0	1	0	0	0	0	0	0	0	1	1	0	0	1	0		96					1.66461		5.36071
17850	G2P	0	0	1	1	0	0	1	0	0		0	0	0	0	0	0	0	0	0	0	0	0	2010	25	1	0	0	0	0	0	0	0	1	0	0	1	0	0	0		203		160	46	97	1.66735	124.158	5.71116
17851	G2P	0	0	1	1	0	0	1	0	0		0	0	0	0	0	0	0	0	0	0	0	0	2010	34	0	1	0	0	1	0	0	0	1	0	1	0	0	0	0	451	451	1153			83	1.66735	114.211	2.51061
17874	center	0	0	1	1	0	0	1	0	0	5.20952	0	0	0	0	0	0	0	0	0	0	0	0	2010	24	1	0	0	1	0	0	0	1	0	0	1	0	0	0	0	341	341	854.791	188	52	74	1.66461	136.505	1.36071
17876	center	0	0	1	1	0	0	1	0	0	5.0607	0	0	0	1	1	0	0	0	1	0	0	0	2010	46	0	1	0	0	0	0	0	1	0	0	1	0	0	0	0	7	7	688.044	117	30	96	1.66188	107.685	5.52225
17877	G2P	0	0	1	1	0	0	1	0	0		0	0	0	0	0	0	0	0	0	0	0	0	2010	42	0	1	0	1	0	0	0	1	0	0	1	0	0	0	0		294		249		86	1.66735	116.764	5.37714
17878	G2P	0	1	0	0	0	1	0	0	1		0	0	0	1	1	0	0	0	0	0	1	0	2010	36	0	1	0	0	0	0	0	1	0	0	1	0	0	0	0		207		132	34	88	1.67009		1.23203
17883	center	0	0	1	1	0	0	1	0	0	5.68842	0	0	0	0	0	0	0	0	0	0	0	0	2010	43	0	1	0	0	0	0	0	1	0	0	1	0	0	0	0	356	356	2383.51	129	29	79	1.6564	83.9142	3.06639
17884	center	0	0	1	1	0	0	1	0	0	4.61066	0	0	0	0	0	0	0	0	0	0	0	0	2010	45	0	1	0	0	0	0	0	1	0	0	1	0	0	0	0	934	934	876.964	196		78	1.6564	93.8874	5.91923
17885	center	0	0	1	1	0	0	1	0	0	4.35218	0	0	0	0	0	0	0	0	0	0	0	0	2010	37	0	1	0	0	0	0	0	1	0	0	1	0	0	0	0	410	299	1150.22	154	33	73	1.65092	85.5235	5.87543
17886	center	0	0	1	1	0	0	1	0	0	4.39445	0	0	0	0	0	0	0	0	0	0	0	0	2010	44	0	1	0	0	0	0	0	1	0	0	1	0	0	0	0	353	353	803.408	106	31	88	1.65366	77.993	5.79329
17887	center	0	0	1	1	0	0	1	0	0	5.88986	0	0	0	0	0	0	0	0	0	0	0	0	2010	28	1	0	0	0	1	0	0	1	0	0	1	0	0	0	0	230	230	1093.84	133	16	87	1.66461	120.796	0
17892	center	0	0	1	1	0	0	1	0	0	2.7348	0	0	0	1	1	0	0	0	0	0	0	1	2010	34	0	1	0	0	1	0	0	1	0	0	0	1	0	0	0	33	33	1520.91	208	51	78	1.65092		2.89391
17893	center	0	0	1	1	0	0	1	0	0	1.61278	0	0	0	0	0	0	0	0	0	0	0	0	2013	31	0	1	0	1	0	0	0	1	0	0	1	0	0	0	0	352	273	597	175	64	84	1.74127		3.17043
17930	G2P	0	0	1	1	0	0	1	0	0	1.30103	0	0	0	1	1	0	0	0	0	0	1	0	2014	41	0	1	0	0	0	0	0	0	1	0	1	0	0	0	1	819	413	688	199	39	87	1.77413	98.3329	2.15743
17938	G2P	0	0	1	1	0	0	1	0	0	4.59664	0	0	0	0	0	0	0	0	0	0	0	0	2013	44	0	1	0	1	0	0	0	0	1	0	1	0	0	0	0	472	361	451	195	55	99	1.74401		3.22793
17955	G2P	0	0	1	1	0	0	1	0	0		0	0	0	0	0	0	0	0	0	0	0	0	2010	41	0	1	0	0	0	0	0	0	0	1	1	0	0	0	0		426					1.66735		3.63039
17957	G2P	0	0	1	1	0	0	1	0	0		0	0	0	0	0	0	0	0	0	0	0	0	2011	49	0	1	0	0	0	0	0	1	0	0	1	0	0	0	0		339		180	40	90	1.6783		5.13895
17969	center	0	0	1	1	0	0	1	0	0	1.30103	0	0	0	1	1	1	0	0	0	0	0	0	2012	57	0	0	1	1	0	0	0	1	0	0	1	0	0	0	1	1072	309	2047	234	59	107	1.72485		3.75633
17975	G2P	0	0	1	1	0	0	1	0	0		0	0	0	0	0	0	0	0	0	0	0	0	2010	56	0	0	1	1	0	0	0	1	0	0	1	0	0	1	1		591		166	51	86	1.67009	92.3606	4.48186
17988	G2P	0	0	1	1	0	0	1	0	0		0	0	0	0	0	0	0	0	0	0	0	0	2010	33	0	1	0	1	0	0	0	1	0	0	1	0	0	0	0		483		181	69	89	1.67009	148.046	5.40726
17989	center	0	0	1	1	0	0	1	0	0	1.38021	0	0	0	0	0	0	0	0	0	0	0	1	2016	72	0	0	1	0	0	0	0	1	0	0	1	0	0	0	0	569	116	552	209	38	83	1.83984	43.6192	0
17990	G2P	0	0	1	1	0	0	1	0	0		0	0	0	0	0	0	0	0	0	0	0	0	2010	42	0	1	0	0	0	0	0	1	0	0	0	1	0	0	0		355		193	45	85	1.66735		5.53046
17992	G2P	0	0	1	1	0	0	1	0	0		0	0	0	0	0	0	0	0	0	0	0	0	2010	21	1	0	0	0	0	0	0	0	1	0	1	0	0	0	0		470		101	42	80	1.67009	125.778	5.21287
17993	G2P	0	0	1	1	0	0	1	0	0	5.49136	0	0	0	0	0	0	0	0	0	0	0	0	2010	29	1	0	0	0	1	0	0	1	0	0	1	0	0	0	0	10	10	332	90	22	71	1.67009	116.08	5.47844
17996	center	0	0	1	1	0	0	1	0	0	1.39794	0	0	0	1	1	0	0	0	0	1	0	0	2013	25	1	0	0	0	0	0	0	1	0	0	1	0	0	0	0	553	455	508	137	47	75	1.73854	83.9157	2.83368
17997	G2P	0	0	1	1	0	0	1	0	0	3.14613	0	0	0	0	0	0	0	0	0	0	0	0	2010	55	0	0	1	0	0	0	1	0	0	1	1	0	0	0	0	332	332	1961	217	35	146	1.66735	103.269	5.37166
18005	G2P	0	0	1	1	0	0	1	0	0		0	0	0	0	0	0	0	0	0	0	0	0	2010	37	0	1	0	0	0	0	0	0	1	0	1	0	0	0	0		486		137	27	89	1.65092	95.7239	5.62081
18007	G2P	0	0	1	1	0	0	1	0	0		0	0	0	0	0	0	0	0	0	0	0	0	2010	46	0	1	0	0	0	0	0	0	1	0	1	0	0	0	0		405		194	43	91	1.65092	106.048	5.93566
18008	G2P	0	0	1	1	0	0	1	0	0	6.11394	0	0	0	1	1	0	0	0	0	0	1	0	2010	24	1	0	0	1	0	0	0	1	0	0	1	0	0	0	0	11	11	807			60	1.65092	150.053	4.57495
18009	G2P	0	0	1	1	0	0	1	0	0		0	0	0	0	0	0	0	0	0	0	0	0	2010	26	1	0	0	0	0	0	0	0	0	1	1	0	0	0	0		625		219	54	93	1.64819	94.2257	5.88364
18010	G2P	0	0	1	1	0	0	1	0	0		0	0	0	0	0	0	0	0	0	0	0	0	2010	46	0	1	0	0	1	0	0	0	0	1	1	0	0	0	0		59		57	12	110	1.64819	113.173	5.9603
18012	G2P	0	0	1	1	0	0	1	0	0		0	0	0	0	0	0	0	0	0	0	0	0	2010	23	1	0	0	0	0	0	0	1	0	0	1	0	0	0	0		208		143	40	85	1.64819	109.578	5.70842
18015	G2P	0	0	1	1	0	0	1	0	0		0	0	0	0	0	0	0	0	0	0	0	0	2010	43	0	1	0	0	0	0	0	1	0	0	0	1	0	0	0		506		160	56	86	1.64819	92.8952	5.84257
18019	G2P	0	0	1	1	0	0	1	0	0	4.94939	0	0	0	0	0	0	0	0	0	0	0	0	2010	33	0	1	0	0	0	0	0	0	1	0	0	1	0	0	0	327	327		142		85	1.64545	121.874	6.08624
18020	center	0	0	1	1	0	0	1	0	0	5.72428	0	0	0	0	0	0	0	0	0	0	0	0	2010	37	0	1	0	0	0	0	0	1	0	0	1	0	0	0	0	465	465	728	155	35	89	1.65366	110.069	5.99863
18023	G2P	0	0	1	1	0	0	1	0	0		0	0	0	0	0	0	0	0	0	0	0	0	2010	28	1	0	0	0	0	0	0	0	0	1	1	0	0	0	0		613		127	46	87	1.67009	118.008	5.18549
18038	center	0	0	1	1	0	0	1	0	0	3.68681	0	0	0	0	0	0	0	0	0	0	0	0	2011	29	1	0	0	0	0	0	0	0	1	0	1	0	0	0	0	969	969	1637	201	42	100	1.6783	94.3695	5.18549
18040	G2P	0	0	1	1	0	0	1	0	0		0	0	0	0	0	0	0	0	0	0	0	0	2010	30	1	0	0	0	0	0	0	0	0	1	1	0	0	0	0		506					1.66461		4.33402
18041	G2P	0	0	1	1	0	0	1	0	0	4.77271	0	0	0	0	0	0	0	0	0	0	0	0	2011	28	1	0	0	0	0	0	0	0	1	0	0	1	0	0	0	541	541	1101	189	50	96	1.68104		0
18043	G2P	0	0	1	1	0	0	1	0	0		0	0	0	0	0	0	0	0	0	0	0	0	2010	51	0	0	1	1	1	0	0	0	0	1	1	0	0	0	0							1.67009		0.117728
455919	center	0	0	1	1	0	0	1	0	0	4.27531	0	0	0	1	1	0	0	0	0	1	0	0	2011	38	0	1	0	1	1	0	0	0	1	0	1	0	0	0	0	47	47	230			85	1.67556	116.644	2.27789
456332	G2P	0	0	1	1	0	0	1	0	0		0	0	0	1	1	0	0	0	0	1	0	0	2011	55	0	0	1	0	0	0	0	0	1	0	0	1	0	0	0		338		196	38		1.67556	100.566	5.03491
459663	G2P	0	0	1	1	0	0	1	0	0		0	0	0	0	0	0	0	0	0	0	0	0	2008	18	1	0	0	0	0	0	0	0	1	0	0	1	0	0	0		491		72	17	83	1.60164		7.38946
459710	G2P	0	0	1	1	0	0	1	0	0		0	0	0	0	0	0	0	0	0	0	0	0	2011	27	1	0	0	1	0	0	0	1	0	0	1	0	0	0	0		320		140	45	89	1.6783	126.725	4.86242
459716	G2P	0	0	1	1	0	0	1	0	0	5.07918	0	0	0	0	0	0	0	0	0	0	0	0	2010	38	0	1	0	0	0	0	0	0	1	0	1	0	0	0	0	444	444	994	167	41	98	1.67009	125.838	5.27036
459911	center	0	0	1	1	0	0	1	0	0	2.8055	0	0	0	1	1	0	0	0	0	1	0	0	2011	32	0	1	0	1	1	0	0	1	0	0	1	0	0	0	0	55	1	221	170		82	1.6783	112.816	0
459960	center	0	0	1	1	0	0	1	0	0	3.72132	0	0	0	0	0	0	0	0	0	0	0	0	2011	48	0	1	0	0	0	0	0	1	0	0	0	1	0	0	0	419	419	1262	200	56	78	1.67556	88.6058	5.40726
460277	G2P	0	0	1	1	0	0	1	0	0	4.99844	0	0	0	0	0	0	0	0	0	0	0	0	2011	25	1	0	0	0	0	0	0	0	1	0	1	0	0	0	0	416	416	596	122	30	78	1.68652	132.734	0.517454
460553	center	0	0	1	1	0	0	1	0	0	1.39794	0	1	1	0	0	0	0	0	0	0	1	0	2013	41	0	1	0	0	0	0	0	1	0	0	1	0	0	0	0	575	238	1426	171	63	84	1.74401	117.246	3.18412
460555	center	0	0	1	1	0	0	1	0	0	1.39794	0	0	0	1	1	1	0	0	0	0	0	0	2013	40	0	1	0	0	0	0	0	1	0	0	1	0	0	1	0	571	289	351	259	62	84	1.74949	111.736	2.91581
460556	G2P	1	0	0	1	0	0	0	1	0		0	0	0	0	0	0	0	0	0	0	0	0	2008	29	1	0	0	0	0	0	0	0	1	0	0	0	1	0	0		262		147	42	93	1.60438	115.013	7.43053
460558	G2P	0	0	1	1	0	0	1	0	0		0	0	0	0	0	0	0	0	0	0	0	0	2007	37	0	1	0	0	0	0	0	1	0	0	1	0	0	0	0							1.56605		8.52019
460559	G2P	0	0	1	1	0	0	1	0	0	2.04139	0	1	1	0	0	0	0	0	0	0	1	0	2012	32	0	1	0	0	0	0	0	0	1	0	1	0	0	0	0	485	246	845	202	37	75	1.72211	99.0629	0
460560	G2P	0	0	1	1	0	0	1	0	0		0	0	0	0	0	0	0	0	0	0	0	0	2010	25	1	0	0	0	0	0	0	1	0	0	1	0	0	0	0		459		140	44	85	1.66188	104.143	5.41547
460569	center	0	0	1	1	0	0	1	0	0	2.59106	0	0	0	1	1	0	0	0	0	0	1	0	2013	30	1	0	0	1	0	0	0	1	0	0	0	1	0	0	0	518	361	853	126	53	75	1.74401		3.27173
460591	G2P	0	0	1	1	0	0	1	0	0		0	0	0	0	0	0	0	0	0	0	0	0	2007	27	1	0	0	1	0	0	0	1	0	0	1	0	0	0	0		269		151		90	1.55784	125.319	8.62971
460593	G2P	0	0	1	1	0	0	1	0	0		0	0	0	0	0	0	0	0	0	0	0	0	2010	25	1	0	0	0	0	0	0	0	1	0	0	1	0	0	0		550		192	43	89	1.65092	99.3199	5.92471
460595	G2P	0	0	1	1	0	0	1	0	0	5.88081	0	0	0	0	0	0	0	0	0	0	0	0	2010	24	1	0	0	0	0	0	0	1	0	0	1	0	0	0	0	393	393	1088	206	54	81	1.66188	124.396	5.15537
460597	G2P	0	0	1	1	0	0	1	0	0	4.65321	0	1	1	0	0	0	0	0	0	0	1	0	2011	25	1	0	0	0	0	0	0	1	0	0	0	1	0	0	0	496	401	397	127	33	77	1.68378	123.186	4.92539
460598	G2P	0	0	1	1	0	0	1	0	0		0	0	0	0	0	0	0	0	0	0	0	0	2009	22	1	0	0	0	0	0	0	1	0	0	1	0	0	0	0		420		119	41	71	1.6345	122.505	6.41752
460778	G2P	0	0	1	1	0	0	1	0	0	4.83968	0	0	0	0	0	0	0	0	0	0	0	0	2011	59	0	0	1	0	0	1	0	0	1	0	0	1	0	0	1	205	205	1805			106	1.6783	73.0904	5.48665
460964	center	0	1	0	0	0	1	0	0	1	4.11274	0	0	0	0	0	0	0	0	0	0	0	0	2011	35	0	1	0	0	0	0	0	0	1	0	1	0	0	0	0	478	478	1059	193	33	90	1.68104	112.887	0.33128
461289	G2P	0	0	1	1	0	0	1	0	0		0	0	0	0	0	0	0	0	0	0	0	0	2011	37	0	1	0	1	0	0	0	0	1	0	1	0	0	0	0		212		153	47	89	1.6783	116.818	4.58042
461360	center	0	0	1	1	0	0	1	0	0	5.3075	0	0	0	0	0	0	0	0	0	0	0	0	2010	45	0	1	0	0	0	0	0	1	0	0	1	0	0	0	0	433	433	1226	188	38	87	1.6564	108.444	5.77687
461625	G2P	0	0	1	1	0	0	1	0	0	0	0	0	0	0	0	0	0	0	0	0	1	0	2014	36	0	1	0	0	0	0	0	0	1	0	1	0	0	0	0	815	465	1109	165	58	86	1.79603	87.749	1.36345
461629	center	0	0	1	1	0	0	1	0	0	3.77714	0	0	0	0	0	0	0	0	0	0	0	0	2011	60	0	0	1	0	0	0	0	1	0	0	1	0	0	0	0	420	420	804	184	29	99	1.68104	84.498	3.26899
461691	G2P	0	0	1	1	0	0	1	0	0	6.188	1	1	0	0	0	0	0	0	0	1	0	0	2011	34	0	1	0	1	1	0	0	1	0	0	1	0	0	0	0	27	27	155			149	1.68104	84.9388	0.832307
461712	G2P	0	1	0	0	0	1	0	0	1	6.42191	1	1	0	0	0	0	0	0	1	0	0	0	2009	38	0	1	0	0	0	0	0	1	0	0	1	0	0	0	0	50	50		295	24	99	1.6345	110.003	6.32444
461752	G2P	0	0	1	1	0	0	1	0	0	6.10817	0	0	0	1	1	0	0	0	0	0	1	0	2010	46	0	1	0	0	0	0	0	1	0	0	1	0	0	0	0	64	64				131	1.66461	38.8704	5.859
461762	G2P	0	0	1	1	0	0	1	0	0		0	0	0	0	0	0	0	0	0	0	0	0	2010	34	0	1	0	0	0	0	0	0	1	0	0	1	0	0	0		317		92	34	89	1.66188	101.257	5.64819
461783	G2P	0	0	1	1	0	0	1	0	0	4.92342	0	0	0	0	0	0	0	0	0	0	0	0	2012	29	1	0	0	0	0	0	0	0	1	0	0	1	0	0	0	454	454	1450	174	36	77	1.71389		2.86105
462112	G2P	0	0	1	1	0	0	1	0	0		0	0	0	0	0	0	0	0	0	0	0	0	2010	34	0	1	0	0	0	0	0	0	0	1	1	0	0	0	0		258					1.67283		4.08214
462113	G2P	0	0	1	1	0	0	1	0	0		0	0	0	0	0	0	0	0	0	0	0	0	2010	43	0	1	0	0	0	0	0	0	0	1	1	0	0	0	0		271					1.67283		5.48392
462291	G2P	0	0	1	1	0	0	1	0	0		0	0	0	0	0	0	0	0	0	0	0	0	2011	33	0	1	0	1	0	0	0	1	0	0	1	0	0	0	0		69				73	1.6783		0.197125
462292	G2P	0	0	1	1	0	0	1	0	0		0	0	0	0	0	0	0	0	0	0	0	0	2011	41	0	1	0	0	0	0	0	0	0	1	1	0	0	0	0		284					1.6783		3.70705
462331	G2P	0	0	1	1	0	0	1	0	0		0	0	0	0	0	0	0	0	0	0	0	0	2011	40	0	1	0	0	0	0	0	0	0	1	1	0	0	0	0		13					1.6783		3.92334
462332	G2P	1	0	0	1	0	0	0	1	0		0	0	0	0	0	0	0	0	0	0	0	0	2011	41	0	1	0	0	0	0	0	0	1	0	1	0	0	0	0		805		191	35	88	1.68104		2.987
462339	G2P	0	0	1	1	0	0	1	0	0		0	0	0	0	0	0	0	0	0	0	0	0	2011	36	0	1	0	1	0	0	0	1	0	0	1	0	0	0	0		4		140	63	76	1.68378		4.16975
462342	G2P	0	0	1	1	0	0	1	0	0		0	0	0	0	0	0	0	0	0	0	0	0	2011	33	0	1	0	0	0	0	0	1	0	0	0	0	1	0	0		505					1.68378		3.50445
462563	G2P	0	0	1	1	0	0	1	0	0		0	0	0	0	0	0	0	0	0	0	0	0	2010	45	0	1	0	0	0	0	0	1	0	0	1	0	0	0	1		480					1.6564		6.09446
463580	G2P	0	0	1	1	0	0	1	0	0	4.19479	0	0	0	0	0	0	0	0	0	0	0	0	2012	28	1	0	0	0	0	0	0	1	0	0	1	0	0	0	0	349	349	549			77	1.70842	102.616	4.29021
463852	G2P	0	0	1	1	0	0	1	0	0	5.19407	0	0	0	0	0	0	0	0	0	0	0	0	2009	27	1	0	0	1	0	0	0	1	0	0	1	0	0	0	0	183	183	401			70	1.63723	149.561	4.50924
464038	G2P	0	0	1	1	0	0	1	0	0		0	0	0	0	0	0	0	0	0	0	0	0	2011	28	1	0	0	1	0	0	0	1	0	0	1	0	0	0	0		188		198	52	86	1.68104	124.442	4.98836
464047	G2P	0	0	1	1	0	0	1	0	0	5.61124	0	0	0	0	0	0	0	0	0	0	1	1	2010	46	0	1	0	1	0	0	0	1	0	0	0	0	1	0	0	16	16	242			78	1.66735	67.7254	4.56126
464057	G2P	0	0	1	1	0	0	1	0	0		0	0	0	1	1	0	0	0	0	1	0	0	2010	52	0	0	1	0	0	0	0	0	1	0	1	0	0	1	0		247		223	43	97	1.65914	52.7673	6.00411
464296	G2P	0	0	1	1	0	0	1	0	0	1.60206	0	1	1	0	0	0	0	0	0	0	1	0	2010	43	0	1	0	0	0	0	1	1	0	0	1	0	0	0	1	277	2	1503	177	45	159	1.64819	33.4182	6.28063
464716	G2P	0	0	1	1	0	0	1	0	0		0	0	0	0	0	0	0	0	0	0	0	0	2010	20	1	0	0	0	0	0	0	1	0	0	0	1	0	0	0		525		167	47	87	1.66735	96.1257	2.22861
464752	G2P	0	0	1	1	0	0	1	0	0		0	0	0	0	0	0	0	0	0	0	0	0	2011	40	0	1	0	0	0	0	0	1	0	0	1	0	0	0	0		592		147	15	82	1.68652		3.73717
464893	center	0	0	1	1	0	0	1	0	0	6.11728	0	0	0	0	0	0	0	0	0	0	0	0	2010	28	1	0	0	0	0	0	1	1	0	0	0	0	1	0	0	50	50	443			143	1.67283	115.824	5.44285
464913	G2P	0	0	1	1	0	0	1	0	0	1.60206	0	0	0	1	1	0	0	0	1	0	0	0	2010	34	0	1	0	1	0	0	0	0	1	0	0	1	0	0	1	628	628	456	197	57	102	1.67283	145.246	1.90828
465107	G2P	0	0	1	1	0	0	1	0	0	1.92942	0	0	0	0	0	0	0	0	0	0	0	0	2012	23	1	0	0	1	0	0	0	1	0	0	1	0	0	0	0	487	487	291	149	77	78	1.71663	141.208	0.84052
465349	G2P	0	1	0	0	0	1	0	0	1		0	0	0	0	0	0	0	0	0	0	0	0	2011	32	0	1	0	0	0	0	0	0	0	1	1	0	0	0	0		676					1.68378		0.427105
465437	G2P	0	0	1	1	0	0	1	0	0	4.77498	0	0	0	0	0	0	0	0	0	0	0	0	2012	25	1	0	0	1	0	0	0	1	0	0	1	0	0	0	0	285	285	616	189	51	91	1.70842	120.987	4.23819
465644	center	0	0	1	1	0	0	1	0	0	2.19033	0	1	1	0	0	0	0	0	0	0	1	0	2013	59	0	0	1	1	0	0	0	0	1	0	1	0	0	0	0	660	128	684	273	33	105	1.76591	55.3108	0.399726
465649	center	0	0	1	1	0	0	1	0	0	4.11601	0	0	0	0	0	0	0	0	0	0	0	0	2011	31	0	1	0	0	0	0	0	0	1	0	0	0	1	0	0	368	368	477	155	33	80	1.68104	119.873	4.28474
465659	G2P	0	0	1	1	0	0	1	0	0		0	0	0	0	0	0	0	0	0	0	0	0	2011	62	0	0	1	1	0	0	0	0	1	0	0	0	1	0	0		546		235	49	112	1.68104	79.269	5.14442
465820	G2P	0	0	1	1	0	0	1	0	0	5.12252	0	0	0	1	1	0	0	0	0	1	0	0	2011	48	0	1	0	0	0	0	0	0	0	1	1	0	0	0	0	716	358	1347	149	54	70	1.70021	98.1699	4.24093
465999	G2P	0	0	1	1	0	0	1	0	0		0	0	0	0	0	0	0	0	0	0	0	0	2011	32	0	1	0	1	0	0	0	0	0	1	1	0	0	0	0		442					1.6783		3.63587
466604	G2P	0	0	1	1	0	0	1	0	0		0	0	0	0	0	0	0	0	0	0	0	0	2011	40	0	1	0	0	0	0	0	0	0	1	1	0	0	0	0		735					1.6783		3.64408
466632	G2P	0	0	1	1	0	0	1	0	0		0	0	0	0	0	0	0	0	0	0	0	0	2011	51	0	0	1	0	0	0	0	0	0	1	1	0	0	0	0		404		116	24	106	1.68104	108.632	5.12252
466685	G2P	0	0	1	1	0	0	1	0	0	3.07918	0	0	0	0	0	0	0	0	0	0	0	0	2011	19	1	0	0	1	1	0	0	1	0	0	1	0	0	0	0	7	7	126			117	1.68378	134.05	4.84873
466957	G2P	0	0	1	1	0	0	1	0	0		0	0	0	0	0	0	0	0	0	0	0	0	2011	30	1	0	0	0	0	0	0	0	1	0	0	1	0	0	0		869		139	43	81	1.68104	106.981	4.95825
467050	G2P	0	0	1	1	0	0	1	0	0		0	0	0	0	0	0	0	0	0	0	0	0	2011	23	1	0	0	0	0	0	0	0	0	1	1	0	0	0	0		249					1.68104		2.89391
467113	G2P	0	0	1	1	0	0	1	0	0		0	0	0	0	0	0	0	0	0	0	0	0	2011	19	1	0	0	0	0	0	0	0	0	1	1	0	0	0	0		678					1.68378		3.26352
468115	center	0	1	0	1	0	0	0	0	1	3.2927	0	0	0	0	0	0	0	0	0	0	0	0	2011	23	1	0	0	0	0	0	0	0	1	0	1	0	0	0	0	830	830	913	163	40	79	1.68104	98.432	4.9117
468118	center	0	0	1	1	0	0	1	0	0	1.30103	0	1	1	0	0	0	0	0	0	0	0	1	2015	67	0	0	1	0	0	0	0	1	0	0	0	1	0	1	0	482	83	979	251	34	116	1.80972	61.6505	1.07871
468122	G2P	0	0	1	1	0	0	1	0	0	1.30103	0	0	0	1	1	0	0	0	0	0	1	0	2013	65	0	0	1	1	0	0	0	1	0	0	1	0	0	1	1	494	284	929	228	46	94	1.75496	73.0864	2.54073
468169	G2P	0	0	1	0	1	0	0	1	0		0	0	0	0	0	0	0	0	0	0	0	0	2010	63	0	0	1	0	0	0	0	0	0	1	1	0	0	0	0		364					1.66735		0.11499
468805	G2P	0	0	1	1	0	0	1	0	0		0	0	0	0	0	0	0	0	0	0	0	0	2011	27	1	0	0	0	0	0	0	0	1	0	0	1	0	0	0		740		166	47	78	1.68925	91.5133	4.8898
469162	G2P	0	0	1	1	0	0	1	0	0		0	0	0	0	0	0	0	0	0	0	0	0	2011	32	0	1	0	0	0	0	0	1	0	0	1	0	0	0	0		440		114	38	79	1.68378	112.615	2.35729
469165	G2P	0	0	1	1	0	0	1	0	0		0	0	0	0	0	0	0	0	0	0	0	0	2008	30	1	0	0	0	0	0	0	1	0	0	0	0	1	0	0		815		124	33	87	1.57974	100.549	7.95346
469229	G2P	0	0	1	0	1	0	0	1	0		0	0	0	0	0	0	0	0	0	0	0	0	2011	29	1	0	0	0	0	0	0	0	1	0	1	0	0	0	0		779		107	41	77	1.6783	116.899	4.85421
469313	G2P	0	0	1	1	0	0	1	0	0		0	0	0	1	1	0	0	0	0	1	0	0	2010	53	0	0	1	0	0	0	0	0	1	0	0	0	1	0	0		264		222	69	103	1.67009	97.1693	5.10335
469803	G2P	0	0	1	1	0	0	1	0	0		0	0	0	0	0	0	0	0	0	0	0	0	2011	46	0	1	0	0	0	0	0	0	0	1	1	0	0	0	0		900					1.6783		3.83573
469805	G2P	0	0	1	1	0	0	1	0	0		0	0	0	0	0	0	0	0	0	0	0	0	2011	31	0	1	0	0	0	0	0	0	0	1	1	0	0	0	0		8					1.68104		3.10198
470974	center	0	0	1	1	0	0	1	0	0	3.06145	0	0	0	0	0	0	0	0	0	0	0	0	2011	67	0	0	1	0	0	0	0	0	1	0	1	0	0	0	1	352	352	956	192	43	106	1.68652	98.8215	4.80767
470995	center	0	0	1	1	0	0	1	0	0	2.99607	0	0	0	0	0	0	0	0	0	0	0	0	2011	46	0	1	0	0	0	0	1	0	1	0	0	0	1	0	0	662	662	738	186	36	252	1.68652	89.8594	4.56126
471012	G2P	0	0	1	1	0	0	1	0	0	1.63347	0	0	0	1	1	0	0	0	0	0	0	0	2015	47	0	1	0	0	0	0	0	0	1	0	1	0	0	1	0	661	293	855	208	49	89	1.82341	96.0248	0.517454
471023	G2P	0	0	1	1	0	0	1	0	0	1.74819	0	0	0	0	0	0	0	0	0	0	0	0	2012	38	0	1	0	0	0	0	0	1	0	0	1	0	0	0	0	1211	906	577	306	51	94	1.71389	108.317	3.99452
471030	G2P	0	0	1	1	0	0	1	0	0	4.80317	0	0	0	0	0	0	0	0	0	0	0	0	2010	42	0	1	0	0	0	0	0	0	1	0	0	1	0	0	0	415	415	1044	164	35	91	1.67283	92.4202	4.9473
471043	G2P	0	0	1	1	0	0	1	0	0	5.66753	0	0	0	0	0	0	0	0	0	0	0	0	2009	32	0	1	0	0	0	0	0	0	0	1	1	0	0	0	0	180	180	836				1.63723		5.80972
471484	G2P	0	0	1	1	0	0	1	0	0		0	0	0	1	1	0	0	0	0	1	0	0	2010	52	0	0	1	0	0	0	0	0	1	0	0	0	1	0	0		277		166	32	112	1.66735	97.8543	5.15264
482150	center	0	0	1	1	0	0	1	0	0	1.30103	0	0	0	1	1	0	0	0	0	1	0	0	2012	51	0	0	1	0	0	0	0	1	0	0	1	0	0	0	0	251	34	717	219	423	96	1.73032	98.2966	2.85284
482159	G2P	0	0	1	1	0	0	1	0	0		0	0	0	0	0	0	0	0	0	0	0	0	2011	40	0	1	0	0	1	0	0	1	0	0	1	0	0	0	0		205		94	22	83	1.68378	111.741	5.013
486300	G2P	0	0	1	1	0	0	1	0	0		0	0	0	0	0	0	0	0	0	0	0	0	2011	44	0	1	0	0	0	0	0	0	0	1	1	0	0	0	0		535					1.68104		3.84668
486330	G2P	0	1	0	0	0	1	0	0	1		0	0	0	1	1	0	0	0	1	0	0	0	2009	37	0	1	0	0	0	0	0	0	1	0	0	0	1	0	0		229		115	23	80	1.63176	103.159	6.2642
486643	G2P	0	0	1	1	0	0	1	0	0		0	0	0	0	0	0	0	0	0	0	0	0	2010	23	1	0	0	1	0	0	0	1	0	0	1	0	0	0	0		650		178	56	91	1.66188	122.517	4.72005
486713	G2P	0	0	1	0	1	0	0	1	0		0	0	0	0	0	0	0	0	0	0	0	0	2011	43	0	1	0	0	0	0	0	0	0	1	1	0	0	0	0		637					1.68378		2.34086
486827	center	0	0	1	1	0	0	1	0	0	4.11471	0	0	0	0	0	0	0	0	0	0	0	0	2011	21	1	0	0	0	0	0	0	1	0	0	1	0	0	0	0	630	630	840	157	57	86	1.68652	118.471	4.6653
487045	center	0	0	1	1	0	0	1	0	0	1.39794	0	0	0	1	1	0	0	0	0	0	1	0	2013	49	0	1	0	0	0	0	0	1	0	0	1	0	0	0	0	454	135	2175	131	34	83	1.74675	104.9	2.93224
487046	center	0	0	1	1	0	0	1	0	0	1.39794	0	1	1	0	0	0	0	0	1	0	0	0	2012	41	0	1	0	0	0	0	0	0	1	0	0	1	0	0	0	706	237	632	174	51	74	1.71116	105.834	4.02464
488031	G2P	0	0	1	1	0	0	1	0	0		0	0	0	1	1	0	0	0	0	0	1	0	2011	35	0	1	0	1	1	0	0	1	0	0	1	0	0	0	0		147				80	1.68652	104.87	4.59685
496260	G2P	0	0	1	1	0	0	1	0	0		0	0	0	0	0	0	0	0	0	0	0	0	2011	44	0	1	0	1	0	0	0	0	0	1	1	0	0	0	0		521					1.68378		4.84873
496286	G2P	0	0	1	1	0	0	1	0	0		0	0	0	0	0	0	0	0	0	0	0	0	2011	29	1	0	0	0	0	0	0	0	0	1	1	0	0	0	0		310					1.68104		2.50513
496337	G2P	0	0	1	1	0	0	1	0	0		0	0	0	0	0	0	0	0	0	0	0	0	2011	42	0	1	0	0	0	0	0	0	0	1	1	0	0	0	0		327					1.68652		3.54825
497134	G2P	0	0	1	1	0	0	1	0	0	4.16113	0	0	0	0	0	0	0	0	0	0	0	0	2011	38	0	1	0	0	0	0	0	1	0	0	1	0	0	0	0	361	361	1349	174	47	80	1.68925	98.6195	3.4935
497270	G2P	0	0	1	1	0	0	1	0	0		0	0	0	0	0	0	0	0	0	0	0	0	2011	44	0	1	0	0	0	0	0	0	0	1	1	0	0	0	0		622					1.68652		4.44627
497670	G2P	0	0	1	1	0	0	1	0	0		0	0	0	0	0	0	0	0	0	0	0	0	2011	45	0	1	0	1	0	0	0	0	1	0	1	0	0	0	0		522					1.6783	89.9533	4.5065
497799	G2P	0	0	1	1	0	0	1	0	0	4.66935	0	0	0	0	0	0	0	0	0	0	0	0	2011	20	1	0	0	0	0	0	0	0	0	1	1	0	0	0	0	310	310	1750				1.68652		4.99658
497819	G2P	0	0	1	1	0	0	1	0	0		0	0	0	0	0	0	0	0	0	0	0	0	2011	36	0	1	0	0	0	0	0	0	1	0	0	1	0	0	0		580		171	41	78	1.68925	96.332	4.64613
497830	center	0	0	1	1	0	0	1	0	0	1.60206	0	0	0	0	0	0	0	0	0	0	1	0	2014	37	0	1	0	0	0	0	0	1	0	0	1	0	0	0	0	1074	726	890	166	50	77		112.471	1.68652
498154	G2P	0	0	1	1	0	0	1	0	0		0	0	0	0	0	0	0	0	0	0	0	0	2010	45	0	1	0	0	0	0	0	0	0	1	1	0	0	0	0		185					1.6564		6.05065
498166	G2P	0	1	0	0	0	1	0	0	1	3.94374	0	0	0	0	0	0	0	0	0	0	0	0	2012	29	1	0	0	0	0	0	0	0	1	0	0	0	1	0	0	535	391	718	93	41	74	1.72485	121.689	3.90965
498186	G2P	0	0	1	1	0	0	1	0	0		0	0	0	0	0	0	0	0	0	0	0	0	2009	24	1	0	0	0	0	0	0	0	0	1	1	0	0	0	0		628					1.63723		3.94524
498263	G2P	0	0	1	1	0	0	1	0	0		0	0	0	0	0	0	0	0	0	0	0	0	2011	40	0	1	0	0	0	0	0	0	0	1	1	0	0	0	0		90					1.68652		4.93908
498279	center	0	0	1	1	0	0	1	0	0	3.96515	0	0	0	0	0	0	0	0	0	0	0	0	2011	60	0	0	1	1	0	0	0	1	0	0	1	0	0	0	1	458	458	2702	77	20	87	1.68925	132.02	4.63792
498512	center	0	1	0	1	0	0	0	0	1	4.66974	0	0	0	0	0	0	0	0	0	0	0	0	2011	30	1	0	0	0	0	0	0	1	0	0	0	1	0	0	0	504	504	674	161	45	80	1.68652	95.892	4.6653
498529	G2P	0	0	1	1	0	0	1	0	0		0	0	0	0	0	0	0	0	0	0	0	0	2011	46	0	1	0	0	0	0	0	0	0	1	1	0	0	0	0		484					1.68378		3.2909
498539	center	0	1	0	1	0	0	0	0	1	2.68215	0	0	0	1	1	0	0	0	1	0	0	0	2010	28	1	0	0	0	0	0	0	1	0	0	1	0	0	0	0	679	457	1202	152	25	68	1.66188	93.5851	5.21013
498564	G2P	0	0	1	1	0	0	1	0	0		0	0	0	1	1	0	0	0	0	0	1	0	2011	34	0	1	0	0	0	0	0	1	0	0	1	0	0	0	0		241		73		91	1.68925	133.376	4.84326
498756	center	0	0	1	1	0	0	1	0	0	4.85669	0	0	0	0	0	0	0	0	0	0	0	0	2011	46	0	1	0	0	0	0	0	0	1	0	0	1	0	0	0	421	421	626	188	32	98	1.6783	94.4056	5.30869
498954	G2P	0	0	1	1	0	0	1	0	0	5.79687	0	0	0	1	1	0	0	0	0	1	0	0	2011	35	0	1	0	0	1	0	0	1	0	0	1	0	0	0	0	29	29				88	1.68652	133.793	5.04038
498966	center	0	0	1	1	0	0	1	0	0	5.77448	0	0	0	1	1	1	0	0	0	0	0	0	2009	30	1	0	0	0	0	0	0	0	1	0	0	0	1	0	0	80	80	260	188	82	127	1.62628	131.386	4.31485
499321	G2P	0	0	1	1	0	0	1	0	0		0	0	0	0	0	0	0	0	0	0	0	0	2010	41	0	1	0	0	0	0	1	0	0	1	1	0	0	1	0		363					1.66735		2.43669
499334	G2P	0	0	1	1	0	0	1	0	0	5.97058	0	0	0	0	0	0	0	0	0	0	0	0	2012	32	0	1	0	0	0	0	0	0	1	0	0	1	0	0	0	258	258	2530	58	15	120	1.71663	113.208	4.12594
499524	center	0	0	1	1	0	0	1	0	0	4.6289	0	0	0	0	0	0	0	0	0	0	0	0	2014	42	0	1	0	0	0	0	0	1	0	0	1	0	0	0	0	847	552	1825	133	48	82	1.79055	105.638	1.8152
499529	G2P	0	0	1	1	0	0	1	0	0		0	0	0	0	0	0	0	0	0	0	0	0	2010	29	1	0	0	0	0	0	0	0	0	1	1	0	0	0	0		1892					1.66461		5.6345
499759	G2P	0	0	1	1	0	0	1	0	0		0	0	0	0	0	0	0	0	0	0	0	0	2011	36	0	1	0	0	0	0	0	0	0	1	1	0	0	0	0		481					1.68378		0.542094
499853	center	0	0	1	1	0	0	1	0	0	4.81474	0	0	0	0	0	0	0	0	0	0	0	0	2011	31	0	1	0	0	0	0	0	0	1	0	1	0	0	0	0	567	567	1053	142	46	81	1.68378	119.034	4.93908
500260	G2P	0	0	1	1	0	0	1	0	0	5.29965	0	0	0	0	0	0	0	0	0	0	0	0	2012	36	0	1	0	0	0	0	0	0	0	1	1	0	0	0	0	466	466	995	129	54	80	1.71116	111.813	4.14237
500271	G2P	0	0	1	1	0	0	1	0	0	4.20074	0	0	0	0	0	0	0	0	0	0	0	0	2011	43	0	1	0	0	0	0	0	1	0	0	1	0	0	0	0	365	365	43	176	30	98	1.68652	115.058	4.7885
500292	G2P	0	0	1	1	0	0	1	0	0		0	0	0	0	0	0	0	0	0	0	0	0	2011	54	0	0	1	1	0	0	0	0	0	1	1	0	0	0	0		292					1.6783		5.32786
500323	G2P	0	0	1	1	0	0	1	0	0	3.99774	0	0	0	0	0	0	0	0	0	0	0	0	2011	27	1	0	0	0	0	0	0	1	0	0	0	1	0	0	1	484	484	506	127	50	80	1.70021	122.426	4.64887
500369	G2P	0	0	1	1	0	0	1	0	0	5.04179	0	0	0	0	0	0	0	0	0	0	0	0	2012	28	1	0	0	0	0	0	0	0	1	0	1	0	0	0	0	609	500	621	154		94	1.73032	118.166	3.4935
500434	G2P	0	0	1	1	0	0	1	0	0		0	0	0	0	0	0	0	0	0	0	0	0	2011	42	0	1	0	1	0	0	0	1	0	0	1	0	0	0	0		355		172	44	80	1.69199	116.062	4.85969
517298	G2P	0	0	1	1	0	0	1	0	0	1.77085	0	0	0	1	1	0	0	0	1	0	0	0	2012	56	0	0	1	0	0	0	0	0	1	0	1	0	0	0	0	1658	539	1285	223	24	85	1.72758	95.2167	2.83915
517642	center	0	0	1	1	0	0	1	0	0	5.48547	0	0	0	1	1	0	0	0	0	1	0	0	2011	56	0	0	1	0	0	0	0	1	0	0	1	0	0	0	0	152	152	2152	57	8	92	1.68925	70.0046	4.84873
517644	center	0	0	1	1	0	0	1	0	0	1.81954	0	0	0	0	0	0	0	0	0	0	0	0	2015	33	0	1	0	1	0	0	0	0	1	0	1	0	0	0	0	744	532	787	236	57	76	1.80698	121.228	1.3744
517650	center	0	0	1	1	0	0	1	0	0	4.86516	0	0	0	0	0	0	0	0	0	0	0	0	2011	25	1	0	0	0	0	0	0	1	0	0	1	0	0	0	0	580	580	2013	140	54	76	1.69199	115.189	0.963723
517666	G2P	0	0	1	1	0	0	1	0	0		0	0	0	1	1	0	0	0	1	0	0	0	2011	42	0	1	0	1	0	0	0	1	0	0	1	0	0	0	1		203		182	40	86	1.68925	105.163	4.72827
517697	G2P	0	0	1	1	0	0	1	0	0		0	0	0	0	0	0	0	0	0	0	0	0	2011	24	1	0	0	0	0	0	0	1	0	0	0	1	0	0	0		546		168	63	98	1.68104	107.47	2.62286
517701	center	0	0	1	1	0	0	1	0	0	1.39794	0	0	0	1	1	0	0	0	0	0	1	0	2013	26	1	0	0	0	1	0	0	1	0	0	1	0	0	0	0	353	41	1122	142	33	93	1.74127	103.702	3.06913
517703	G2P	0	0	1	1	0	0	1	0	0	2.95904	0	0	0	1	1	0	0	0	0	0	1	0	2011	31	0	1	0	0	0	0	0	1	0	0	1	0	0	0	0	190	32	838	184	34	74	1.68652	118.926	4.87885
517705	center	0	0	1	1	0	0	1	0	0	1.39794	0	1	1	0	0	0	0	0	0	1	0	0	2013	28	1	0	0	1	0	0	0	0	1	0	1	0	0	0	0	582	276	532	197	86	73	1.76318	124.118	2.46954
517707	G2P	0	0	1	1	0	0	1	0	0		0	0	0	0	0	0	0	0	0	0	0	0	2008	28	1	0	0	1	0	0	0	1	0	0	1	0	0	0	0	138	138	809				1.60438	88.5953	6.39836
517713	G2P	0	0	1	1	0	0	1	0	0	4.74819	0	0	0	0	0	0	0	0	0	0	0	0	2008	52	0	0	1	0	0	0	0	0	1	0	0	1	0	0	0	439	439	1185	178	36	97	1.60438	76.7742	7.34018
517715	center	0	0	1	1	0	0	1	0	0	1.39794	0	0	0	1	1	1	0	0	0	0	0	0	2013	41	0	1	0	0	0	0	0	1	0	0	1	0	0	0	0	610	356	1425	218	42	85	1.73854	83.0895	3.23888
517719	center	0	0	1	1	0	0	1	0	0	1.39794	0	0	0	1	1	0	0	0	0	0	1	0	2012	54	0	0	1	0	0	1	0	1	0	0	1	0	0	1	1	385	250	472	170	32	86	1.71389	56.6316	4.09035
517916	center	0	0	1	1	0	0	1	0	0	2.46538	0	0	0	1	1	1	0	0	0	0	0	0	2011	34	0	1	0	0	0	0	0	0	1	0	0	0	1	0	0	201	201	750	179	44	97	1.69473	117.05	2.72416
518028	G2P	0	0	1	1	0	0	1	0	0		0	0	0	0	0	0	0	0	0	0	0	0	2011	39	0	1	0	0	0	0	0	0	0	1	1	0	0	0	0		280					1.68652		2.31896
518045	G2P	0	0	1	1	0	0	1	0	0		0	0	0	0	0	0	0	0	0	0	0	0	2011	36	0	1	0	0	0	0	0	0	0	1	1	0	0	0	0		1148					1.68925		4.846
518244	G2P	0	0	1	1	0	0	1	0	0		0	0	0	1	1	0	0	0	0	1	0	0	2011	36	0	1	0	0	0	0	0	1	0	0	1	0	0	0	0		451		172	60	97	1.69199	100.72	4.30664
518424	G2P	0	0	1	1	0	0	1	0	0		0	0	0	0	0	0	0	0	0	0	0	0	2011	28	1	0	0	0	0	0	0	0	0	1	1	0	0	0	0		162					1.68925		2.34634
518429	G2P	0	0	1	1	0	0	1	0	0	3.61815	0	0	0	0	0	0	0	0	0	0	0	0	2011	38	0	1	0	0	0	0	0	0	1	0	1	0	0	0	0	1030	631	1467	92	19	98	1.70568	117.668	3.83299
518724	G2P	0	0	1	1	0	0	1	0	0		0	0	0	0	0	0	0	0	0	0	0	0	2011	31	0	1	0	0	0	0	0	0	0	1	1	0	0	0	0		176					1.68378		2.92129
518848	G2P	0	0	1	1	0	0	1	0	0		0	0	0	0	0	0	0	0	0	0	0	0	2011	29	1	0	0	0	0	0	0	0	0	1	1	0	0	0	0		435					1.68925		3.55647
518859	G2P	0	0	1	1	0	0	1	0	0		0	0	0	1	1	0	0	0	0	0	1	0	2011	52	0	0	1	0	0	0	0	0	0	1	1	0	0	0	0		126		166	42	100	1.69199	104.334	2.423
519002	G2P	0	0	1	1	0	0	1	0	0		0	0	0	0	0	0	0	0	0	0	0	0	2011	58	0	0	1	0	0	0	0	0	0	1	1	0	0	0	0		568					1.68925		4.82136
519696	center	0	0	1	1	0	0	1	0	0	2.56585	0	0	0	1	1	0	0	0	0	0	1	0	2011	37	0	1	0	1	0	0	0	1	0	0	1	0	0	0	0	165	31	1374	154	40	76	1.69473	111.041	4.68446
520653	G2P	0	0	1	1	0	0	1	0	0	1.30103	0	0	0	1	1	0	0	0	0	0	1	0	2014	32	0	1	0	0	1	0	0	1	0	0	1	0	0	0	0	219	77	619	196	44	86	1.77413	88.753	2.14374
520666	center	0	0	1	1	0	0	1	0	0	4.44557	0	0	0	1	1	0	0	1	0	0	0	0	2015	33	0	1	0	0	0	0	0	1	0	0	1	0	0	0	0	676	648	1393	132	46	92	1.82067	115.531	0.911704
520989	G2P	0	0	1	1	0	0	1	0	0		0	0	0	0	0	0	0	0	0	0	0	0	2011	46	0	1	0	0	0	0	0	0	1	0	0	0	1	0	0		781		167	58	89	1.68378	102.067	4.90349
520999	G2P	0	0	1	1	0	0	1	0	0		0	0	0	0	0	0	0	0	0	0	0	0	2011	40	0	1	0	0	0	0	0	0	1	0	0	1	0	0	0		437		140	42	89	1.69199	118.045	4.92539
521216	center	0	0	1	1	0	0	1	0	0	4.28502	0	0	0	0	0	0	0	0	0	0	0	0	2011	27	1	0	0	0	0	0	0	0	1	0	0	1	0	0	0	389	389	536	139	46	87	1.68925	121.802	0.249144
522274	G2P	0	0	1	1	0	0	1	0	0		0	0	0	1	1	0	0	0	0	1	0	0	2011	44	0	1	0	0	0	0	0	1	0	0	1	0	0	0	1		85		181		88	1.69473	73.6183	3.90418
522541	center	0	0	1	0	1	0	0	1	0	2.9345	0	0	0	1	1	0	0	0	0	0	1	0	2010	50	0	1	0	0	0	0	0	1	0	0	0	0	1	0	0	36	36	405	120		70	1.66735	96.6365	5.62355
523457	center	1	0	0	1	0	0	0	1	0	4.42157	0	0	0	0	0	0	0	0	0	0	0	0	2011	34	0	1	0	0	0	0	0	0	1	0	0	1	0	0	0	569	569	1358	178	67	80	1.69747	79.2203	4.55852
523461	G2P	0	0	1	1	0	0	1	0	0		0	0	0	0	0	0	0	0	0	0	0	0	2011	24	1	0	0	0	0	0	0	0	1	0	0	1	0	0	0		380		242	46	87	1.69747	113.023	4.26557
524364	G2P	0	0	1	1	0	0	1	0	0		0	0	0	0	0	0	0	0	0	0	0	0	2011	39	0	1	0	1	0	0	0	0	1	0	0	1	0	0	0		346		162	47	91	1.69473	80.803	4.2026
524375	G2P	0	0	1	1	0	0	1	0	0	4.91656	0	0	0	0	0	0	0	0	0	0	0	0	2011	64	0	0	1	0	0	0	0	1	0	0	1	0	0	0	0	116	116	837	145	26	97	1.69473	70.5678	4.94182
524412	center	0	0	1	1	0	0	1	0	0		0	0	0	1	1	0	0	0	0	0	1	0	2010	43	0	1	0	0	0	0	0	1	0	0	0	1	0	0	0	154	154	1835	170	46	87	1.6564	104.241	5.97673
525820	G2P	0	1	0	0	0	1	0	0	1	3.39515	0	0	0	0	0	0	0	0	0	0	0	0	2011	55	0	0	1	0	0	0	0	1	0	0	1	0	0	0	0	251	251	882	136	24	104	1.70294	130.849	0.197125
525866	center	0	0	1	1	0	0	1	0	0	5.05461	0	0	0	0	0	0	0	0	0	0	0	0	2011	46	0	1	0	0	0	0	0	1	0	0	1	0	0	0	0	279	279	670	77			1.69747	102.067	4.47639
525873	center	0	0	1	1	0	0	1	0	0	1.94448	0	0	0	1	1	0	1	0	0	0	0	0	2012	60	0	0	1	1	0	0	0	0	0	1	1	0	0	0	0	428	381	539	172		167	1.71389	106.074	3.99452
526085	G2P	0	0	1	1	0	0	1	0	0		0	0	0	1	1	1	0	0	0	0	0	0	2011	45	0	1	0	0	1	0	0	1	0	0	1	0	0	0	0		112				78	1.69747	114.647	2.47775
526442	G2P	0	0	1	1	0	0	1	0	0		0	0	0	0	0	0	0	0	0	0	0	0	2011	36	0	1	0	0	1	0	0	0	0	1	1	0	0	0	0	456	456	895				1.69747		4.38056
527300	G2P	0	0	1	1	0	0	1	0	0		0	0	0	0	0	0	0	0	0	0	0	0	2011	44	0	1	0	0	0	0	0	0	0	1	1	0	0	0	0		266					1.70021		4.54757
527402	G2P	1	0	0	1	0	0	0	1	0		0	0	0	0	0	0	0	0	0	0	0	0	2011	41	0	1	0	0	0	0	0	0	0	1	1	0	0	0	0		264					1.69747		4.04654
527426	G2P	0	0	1	1	0	0	1	0	0		0	0	0	0	0	0	0	0	0	0	0	0	2011	39	0	1	0	0	0	0	0	0	0	1	1	0	0	0	0		363					1.69473		4.74743
527494	G2P	0	0	1	1	0	0	1	0	0		0	0	0	0	0	0	0	0	0	0	0	0	2011	26	1	0	0	1	0	0	0	0	0	1	1	0	0	0	0		463		169	65	84	1.69199	127.222	4.0794
527501	G2P	0	0	1	1	0	0	1	0	0		0	0	0	0	0	0	0	0	0	0	0	0	2011	34	0	1	0	0	0	0	0	1	0	0	1	0	0	0	0		271		175	54	98	1.69199	112.602	4.53936
527506	G2P	0	0	1	1	0	0	1	0	0		0	0	0	0	0	0	0	0	0	0	0	0	2011	47	0	1	0	0	0	0	0	0	1	0	1	0	0	0	0		898		214	64	97	1.68925	101.352	4.84873
527513	G2P	0	0	1	0	1	0	0	1	0	5.65926	0	0	0	1	1	0	0	0	0	1	0	0	2013	44	0	1	0	0	1	0	0	0	1	0	0	1	0	0	0	33	33	74	210	42	85	1.76044	114.229	0.0383299
527516	G2P	0	0	1	1	0	0	1	0	0	3.38021	0	0	0	0	0	0	0	0	0	0	0	0	2011	25	1	0	0	0	0	0	0	0	0	1	1	0	0	0	0	862	862	2423	159	70	73	1.69199	121.102	3.85216
527532	G2P	0	0	1	1	0	0	1	0	0		0	0	0	0	0	0	0	0	0	0	0	0	2011	31	0	1	0	1	0	0	0	0	0	1	1	0	0	0	0		310		172	35	83	1.69199	121.847	4.53936
527581	G2P	0	0	1	1	0	0	1	0	0		0	0	0	1	1	1	0	0	0	0	0	0	2011	22	1	0	0	1	1	0	0	0	1	0	1	0	0	0	0		68				114	1.70021	134.377	0.142368
527627	G2P	0	0	1	1	0	0	1	0	0		0	0	0	0	0	0	0	0	0	0	0	0	2011	30	1	0	0	1	0	0	0	1	0	0	1	0	0	0	0		835		170	36	88	1.69199	134.458	3.72074
529095	G2P	0	0	1	1	0	0	1	0	0		0	0	0	0	0	0	0	0	0	0	0	0	2011	25	1	0	0	1	0	0	0	0	1	0	1	0	0	0	0		310		116	29	85	1.69473	134.949	4.55852
541942	G2P	0	0	1	1	0	0	1	0	0		1	1	0	0	0	0	0	0	1	0	0	0	2011	28	1	0	0	1	0	0	0	1	0	0	0	1	0	0	0		350		178	53	93	1.6783	152.322	0.457221
541958	G2P	0	0	1	1	0	0	1	0	0		0	0	0	0	0	0	0	0	0	0	0	0	2011	54	0	0	1	0	0	0	0	1	0	0	0	0	1	0	0		417		134	26	92	1.68925	96.4892	5.07598
542260	G2P	0	1	0	0	0	1	0	0	1	6.23045	0	1	1	0	0	0	0	0	1	0	0	0	2012	39	0	1	0	1	0	0	0	1	0	0	1	0	0	0	0	1	1	138	217	55	79	1.71389	141.959	0.0246407
568925	G2P	0	0	1	1	0	0	1	0	0		0	0	0	1	1	0	0	0	0	1	0	0	2011	50	0	1	0	0	0	0	0	1	0	0	0	1	0	0	0		121		116	26	90	1.70021	106.556	4.57495
570075	center	0	0	1	1	0	0	1	0	0	4.66195	0	0	0	0	0	0	0	0	0	0	0	0	2013	37	0	1	0	0	0	0	0	1	0	0	1	0	0	0	0	450	450		160	28	76	1.75222	110.034	1.58248
570729	G2P	0	1	0	1	0	0	0	0	1		0	0	0	0	0	0	0	0	0	0	0	0	2011	39	0	1	0	0	0	0	0	1	0	0	1	0	0	0	0		166		165	24	82	1.70294	108.206	2.17659
570738	G2P	0	0	1	1	0	0	1	0	0		0	0	0	0	0	0	0	0	0	0	0	0	2011	21	1	0	0	0	0	0	0	0	1	0	1	0	0	0	0		848		160	64	91	1.70294	130.417	4.21629
570750	G2P	0	0	1	1	0	0	1	0	0		0	0	0	0	0	0	0	0	0	0	0	0	2011	48	0	1	0	1	0	0	0	1	0	0	1	0	0	0	0		263				102	1.70294	99.8283	4.58316
570842	G2P	0	0	1	1	0	0	1	0	0	5.33374	0	1	1	0	0	0	0	0	0	0	1	0	2011	67	0	0	1	0	0	0	0	0	0	1	1	0	0	0	0	355	355	1246	118	23	88	1.70568	51.179	0.0684463
571333	center	0	1	0	1	0	0	0	0	1	5.37432	0	0	0	1	1	0	0	0	0	1	0	0	2011	55	0	0	1	0	0	0	0	0	1	0	0	1	0	0	0	74	74	237	183	36	93	1.70568	99.5506	4.46817
572169	G2P	0	0	1	1	0	0	1	0	0	1.79934	0	0	0	1	1	1	0	0	0	0	0	0	2013	37	0	1	0	0	0	0	0	0	0	1	1	0	0	0	0	497	197	905	191	73	91	1.74949	121.832	3.1896
573011	center	0	0	1	1	0	0	1	0	0	1.60206	0	0	0	1	1	0	0	0	0	0	1	0	2013	36	0	1	0	0	1	0	0	1	0	0	1	0	0	0	0	376	146	870	151	42	71	1.74401	114.807	2.9295
573193	G2P	0	0	1	1	0	0	1	0	0	5.7169	0	0	0	1	1	1	0	0	0	0	0	0	2011	45	0	1	0	0	0	0	0	0	0	1	1	0	0	0	0				155	44	81	1.70568	100.091	3.3347
573265	G2P	0	0	1	1	0	0	1	0	0	4.2503	0	0	0	0	0	0	0	0	0	0	0	0	2015	45	0	1	0	0	0	0	0	1	0	0	1	0	0	0	0	616	559	1466	212	37	84	1.82067	98.9206	0.361396
573448	G2P	0	0	1	1	0	0	1	0	0	5.4624	0	0	0	1	1	0	0	0	0	1	0	0	2011	47	0	1	0	0	0	0	0	1	0	0	1	0	0	0	0	41	41	677	166	29	77	1.70294	74.5733	4.19165
573457	G2P	0	0	1	1	0	0	1	0	0		0	0	0	0	0	0	0	0	0	0	0	0	2011	29	1	0	0	0	0	0	0	0	1	0	1	0	0	0	0		555		210	34	81	1.70568	97.7026	1.32512
573480	G2P	0	0	1	1	0	0	1	0	0		0	0	0	0	0	0	0	0	0	0	0	0	2012	41	0	1	0	0	0	0	0	0	0	1	1	0	0	0	0		458		151	31	81	1.70842	115.379	3.99452
573484	G2P	0	0	1	1	0	0	1	0	0		0	0	0	0	0	0	0	0	0	0	0	0	2011	33	0	1	0	0	0	0	0	1	0	0	1	0	0	0	0		306		174	39	100	1.69473	113.936	4.72553
574290	G2P	0	0	1	1	0	0	1	0	0		0	0	0	0	0	0	0	0	0	0	0	0	2011	27	1	0	0	0	0	0	0	0	0	1	1	0	0	0	0		436					1.70294		4.16153
574295	G2P	0	0	1	1	0	0	1	0	0		0	0	0	0	0	0	0	0	0	0	0	0	2012	21	1	0	0	0	0	0	0	1	0	0	1	0	0	0	0		418		117	54	72	1.70842	134.9	4.22998
574297	G2P	0	0	1	1	0	0	1	0	0		0	1	1	0	0	0	0	0	0	0	1	0	2013	38	0	1	0	0	0	0	0	1	0	0	1	0	0	0	0		183		121	48	77	1.74401	126.579	3.29363
574386	G2P	1	0	0	1	0	0	0	1	0	3.36436	0	0	0	0	0	0	0	0	0	0	0	0	2014	43	0	1	0	0	0	0	0	1	0	0	1	0	0	0	0	699	699	911	230	49	78	1.77139	104.067	2.05339
574462	center	0	0	1	1	0	0	1	0	0	5.21602	0	0	0	0	0	0	0	0	0	0	0	0	2011	34	0	1	0	0	0	0	0	0	1	0	0	1	0	0	0	246	246	533	113	30	79	1.70568	111.689	4.2601
574506	G2P	0	0	1	1	0	0	1	0	0	4.41946	0	0	0	0	0	0	0	0	0	0	0	0	2011	26	1	0	0	0	0	0	0	0	1	0	0	1	0	0	0	415	304	920	215	63	83	1.70568	116.998	4.22998
611695	center	0	0	1	1	0	0	1	0	0	2.82282	0	0	0	0	0	0	0	0	0	0	0	0	2011	28	1	0	0	1	0	0	0	1	0	0	1	0	0	0	0	310	310	649	128	44	90	1.70294	76.8537	2.25873
611985	G2P	0	0	1	1	0	0	1	0	0		0	0	0	1	1	0	0	0	1	0	0	0	2011	43	0	1	0	0	0	0	0	1	0	0	1	0	0	0	0				210		101	1.70568	73.6183	3.70157
611994	G2P	0	0	1	1	0	0	1	0	0		0	0	0	0	0	0	0	0	0	0	0	0	2011	30	1	0	0	1	0	0	0	1	0	0	1	0	0	0	0						84	1.70568		3.70431
612006	G2P	0	0	1	1	0	0	1	0	0		0	0	0	0	0	0	0	0	0	0	0	0	2012	33	0	1	0	0	0	0	0	0	0	1	1	0	0	0	0		338		130	35	71	1.70842	111.826	4.06845
612038	G2P	0	0	1	1	0	0	1	0	0	1.30103	0	0	0	1	1	1	0	0	0	0	0	0	2013	35	0	1	0	0	0	0	0	1	0	0	1	0	0	0	0	784	435	1473	129	51	81	1.75496	114.709	2.80082
612412	G2P	0	0	1	1	0	0	1	0	0	5.63347	0	0	0	0	0	0	0	0	0	0	0	0	2012	25	1	0	0	0	0	0	0	1	0	0	1	0	0	0	0	288	288	1119	120	35	65	1.70842	106.075	3.90691
612422	G2P	0	0	1	1	0	0	1	0	0		0	0	0	0	0	0	0	0	0	0	0	0	2012	34	0	1	0	0	0	0	0	0	0	1	1	0	0	0	0		135		149	37	83	1.70842	114.237	4.02464
612426	G2P	0	0	1	1	0	0	1	0	0		0	0	0	0	0	0	0	0	0	0	0	0	2012	52	0	0	1	0	0	0	0	0	1	0	1	0	0	0	0		73		158	35	86	1.71116	96.5558	4.26557
613196	center	0	0	1	1	0	0	1	0	0	0	0	1	1	0	0	0	1	0	0	0	0	0	2015	33	0	1	0	0	0	0	0	1	0	0	1	0	0	0	0	905	277	1239	210		82	1.82341		0.306639
613428	G2P	0	0	1	1	0	0	1	0	0		0	0	0	0	0	0	0	0	0	0	0	0	2012	36	0	1	0	0	0	0	0	0	0	1	1	0	0	0	0		582					1.70842		4.13689
613733	G2P	0	0	1	1	0	0	1	0	0		0	0	0	0	0	0	0	0	0	0	0	0	2012	31	0	1	0	0	0	0	0	0	1	0	1	0	0	0	0		375					1.71116		4.04654
613847	G2P	0	0	1	1	0	0	1	0	0		0	0	0	0	0	0	0	0	0	0	0	0	2012	51	0	0	1	1	0	0	0	0	0	1	1	0	0	0	0							1.70842		0.251882
614131	G2P	0	0	1	1	0	0	1	0	0		0	0	0	0	0	0	0	0	0	0	0	0	2012	50	0	1	0	0	0	0	0	0	1	0	1	0	0	0	1		440		275		80	1.71116		3.73443
614483	G2P	0	0	1	1	0	0	1	0	0		0	0	0	0	0	0	0	0	0	0	0	0	2012	44	0	1	0	0	0	0	0	0	0	1	1	0	0	0	0		297					1.71116		4
614489	G2P	0	0	1	1	0	0	1	0	0		0	0	0	0	0	0	0	0	0	0	0	0	2012	43	0	1	0	0	0	0	0	0	0	1	1	0	0	0	0		422					1.71116		3.67146
615276	G2P	0	0	1	1	0	0	1	0	0		0	0	0	1	1	0	0	0	0	0	1	0	2012	51	0	0	1	1	0	0	0	1	0	0	1	0	0	0	0		97		144	22	83	1.70842		4.09582
615304	G2P	0	0	1	1	0	0	1	0	0	4.2481	0	0	0	0	0	0	0	0	0	0	0	0	2012	25	1	0	0	0	0	0	0	0	1	0	1	0	0	0	0	636	636	1100	130	37	86	1.71937		3.54825
615440	G2P	0	0	1	1	0	0	1	0	0		0	0	0	0	0	0	0	0	0	0	0	0	2012	52	0	0	1	0	0	0	0	0	0	1	1	0	0	0	0							1.70842		2.76249
615445	G2P	0	0	1	1	0	0	1	0	0		0	0	0	0	0	0	0	0	0	0	0	0	2011	47	0	1	0	0	0	0	0	0	0	1	1	0	0	0	0		508					1.70568		4.42984
615456	G2P	0	0	1	1	0	0	1	0	0		0	0	0	0	0	0	0	0	0	0	0	0	2012	59	0	0	1	0	0	0	0	1	0	0	1	0	0	0	0				236	47	91	1.71116		4.11499
615458	G2P	0	0	1	1	0	0	1	0	0		0	0	0	0	0	0	0	0	0	0	0	0	2012	49	0	1	0	0	0	0	0	0	0	1	1	0	0	0	0		142					1.71116		2.65845
615463	G2P	0	0	1	1	0	0	1	0	0		0	0	0	1	1	1	0	0	0	0	0	0	2012	42	0	1	0	0	1	0	0	0	1	0	1	0	0	0	0				199		78	1.71389		0.0301164
615928	G2P	0	0	1	1	0	0	1	0	0		1	1	0	0	0	0	0	0	0	0	1	0	2012	48	0	1	0	0	1	0	0	1	0	0	1	0	0	0	0	5	5	359			71	1.71389		3.35661
616228	G2P	0	0	1	0	0	1	0	0	1		0	0	0	0	0	0	0	0	0	0	0	0	2012	48	0	1	0	1	0	0	0	0	0	1	1	0	0	0	0				122	40	115	1.71116		4.08214
616407	G2P	0	0	1	1	0	0	1	0	0		0	0	0	0	0	0	0	0	0	0	0	0	2012	28	1	0	0	0	0	0	0	0	0	1	1	0	0	0	0		582					1.71116		3.04997
616531	G2P	0	0	1	1	0	0	1	0	0		0	0	0	0	0	0	0	0	0	0	0	0	2012	31	0	1	0	0	0	0	0	0	0	1	1	0	0	0	0		724		123	46	80	1.71116		3.718
616533	G2P	0	0	1	1	0	0	1	0	0		0	0	0	0	0	0	0	0	0	0	0	0	2012	35	0	1	0	0	0	0	0	0	0	1	1	0	0	0	0		380					1.71116		0.640657
616535	G2P	0	0	1	1	0	0	1	0	0		0	0	0	0	0	0	0	0	0	0	0	0	2012	30	1	0	0	0	0	0	0	0	0	1	1	0	0	0	0		655		123		100	1.71389		3.9781
616576	G2P	0	0	1	1	0	0	1	0	0		0	0	0	0	0	0	0	0	0	0	0	0	2012	49	0	1	0	0	0	0	0	0	0	1	1	0	0	0	0		114					1.71116		3.86311
616584	G2P	0	0	1	1	0	0	1	0	0		0	0	0	0	0	0	0	0	0	0	0	0	2012	46	0	1	0	0	0	0	0	0	0	1	1	0	0	0	0		418					1.71389		3.75086
618282	G2P	0	0	1	0	1	0	0	1	0		0	0	0	0	0	0	0	0	0	0	0	0	2012	42	0	1	0	0	0	0	0	0	0	1	1	0	0	0	0		177					1.71389		0.0711841
618543	center	0	0	1	1	0	0	1	0	0	1.61278	0	0	0	1	1	0	0	0	0	0	1	0	2012	45	0	1	0	0	0	0	0	1	0	0	1	0	0	0	0	36	4	342	110	26	85	1.72485		3.73443
618569	G2P	0	0	1	1	0	0	1	0	0	4.15558	0	0	0	0	0	0	0	0	0	0	0	0	2013	62	0	0	1	1	0	0	0	1	0	0	1	0	0	0	0	291	291	1594	157		85	1.74401		2.60643
618627	G2P	0	0	1	1	0	0	1	0	0		0	0	0	0	0	0	0	0	0	0	0	0	2012	49	0	1	0	0	0	0	0	0	0	1	1	0	0	0	0		149					1.71389		3.93155
618671	G2P	0	0	1	1	0	0	1	0	0		0	0	0	1	1	0	0	0	0	0	1	0	2012	43	0	1	0	0	0	0	0	1	0	0	1	0	0	0	0		134				76	1.71116		3.54825
619029	G2P	0	0	1	1	0	0	1	0	0		0	0	0	0	0	0	0	0	0	0	0	0	2012	41	0	1	0	1	0	0	0	0	0	1	1	0	0	0	0		479					1.71116		4.11499
619095	G2P	0	0	1	1	0	0	1	0	0	5.90309	0	0	0	0	0	0	0	0	0	0	0	0	2012	24	1	0	0	0	0	0	0	1	0	0	1	0	0	0	0	1034	1034	1202	169	45	75	1.71116		4.20808
619111	G2P	0	0	1	1	0	0	1	0	0		0	0	0	0	0	0	0	0	0	0	0	0	2012	27	1	0	0	0	0	0	0	0	0	1	1	0	0	0	0		740					1.71389		2.95688
619247	G2P	0	0	1	1	0	0	1	0	0		0	0	0	0	0	0	0	0	0	0	0	0	2012	35	0	1	0	0	0	0	0	0	0	1	1	0	0	0	0		267					1.71389		3.81656
619258	G2P	0	0	1	1	0	0	1	0	0		0	0	0	0	0	0	0	0	0	0	0	0	2012	44	0	1	0	0	0	0	0	0	0	1	1	0	0	0	0		535					1.71389		3.9781
619362	G2P	0	0	1	1	0	0	1	0	0		0	0	0	0	0	0	0	0	0	0	0	0	2012	31	0	1	0	0	0	0	0	1	0	0	1	0	0	0	0		219		144	42	82	1.71116		3.90691
619489	G2P	0	0	1	1	0	0	1	0	0		0	0	0	0	0	0	0	0	0	0	0	0	2012	26	1	0	0	0	0	0	0	1	0	0	1	0	0	0	0		436					1.71663		3.77002
619848	G2P	0	0	1	1	0	0	1	0	0	2.1959	0	0	0	1	1	1	0	0	0	0	0	0	2013	42	0	1	0	0	0	0	0	0	1	0	0	1	0	0	0	322	60	751	130	42	95	1.74675		2.97331
619939	G2P	0	0	1	1	0	0	1	0	0		0	0	0	0	0	0	0	0	0	0	0	0	2012	48	0	1	0	0	0	0	0	1	0	0	1	0	0	0	0		270					1.71663		3.60027
619980	G2P	0	0	1	1	0	0	1	0	0		0	0	0	0	0	0	0	0	0	0	0	0	2012	35	0	1	0	0	0	0	0	0	0	1	1	0	0	0	0		466					1.71116		3.6742
620130	center	0	0	1	1	0	0	1	0	0	5.62899	0	0	0	1	1	0	0	0	0	1	0	0	2012	47	0	1	0	0	0	0	0	0	1	0	0	0	1	0	0	369	369	1026	187	45	109	1.71389		3.94251
620548	G2P	0	0	1	1	0	0	1	0	0		0	0	0	0	0	0	0	0	0	0	0	0	2012	52	0	0	1	1	0	0	0	0	0	1	1	0	0	0	0		169					1.71663		3.89049
621403	G2P	0	0	1	1	0	0	1	0	0	4.16693	0	0	0	0	0	0	0	0	0	0	0	0	2012	25	1	0	0	0	0	0	0	0	1	0	0	1	0	0	0	469	469	977	166	43	95	1.72485		3.31554
621544	center	0	0	1	1	0	0	1	0	0	4.28183	0	0	0	1	1	0	0	0	1	0	0	1	2012	21	1	0	0	0	0	0	0	0	1	0	0	1	0	0	0	509	509	1826	108	40	80	1.71389		3.77823
623028	G2P	0	0	1	1	0	0	1	0	0		0	0	0	0	0	0	0	0	0	0	0	0	2012	32	0	1	0	0	0	0	0	1	0	0	1	0	0	0	0		400		131	42	85	1.71937		0.99384
623033	G2P	0	0	1	1	0	0	1	0	0		0	0	0	0	0	0	0	0	0	0	0	0	2012	52	0	0	1	0	0	0	0	0	1	0	1	0	0	0	0		504		195	50	81	1.71663		3.94798
623569	G2P	0	0	1	1	0	0	1	0	0		0	0	0	0	0	0	0	0	0	0	0	0	2012	28	1	0	0	1	0	0	0	0	1	0	1	0	0	0	0		467		149		93	1.71663		3.60301
623577	center	0	0	1	1	0	0	1	0	0	4.92907	0	0	0	0	0	0	0	0	0	0	0	0	2011	40	0	1	0	0	0	0	0	1	0	0	0	1	0	0	0	450	450	706	223	38	81	1.69747		4.85695
623653	center	0	0	1	1	0	0	1	0	0	5.85896	0	0	0	0	0	0	0	0	1	0	0	1	2012	52	0	0	1	0	0	0	0	1	0	0	0	1	0	0	0	423	423	1877				1.71389		4.18891
623677	G2P	0	0	1	1	0	0	1	0	0		0	0	0	0	0	0	0	0	0	0	0	0	2012	44	0	1	0	0	0	0	0	0	1	0	0	1	0	0	0		493		176	38	91	1.71663		4.11225
623731	G2P	0	0	1	1	0	0	1	0	0		0	0	0	0	0	0	0	0	0	0	0	0	2011	31	0	1	0	0	0	0	0	0	1	0	0	1	0	0	0		679		131	47	88	1.70568		4.23819
623745	G2P	0	0	1	1	0	0	1	0	0		0	0	0	0	0	0	0	0	0	0	0	0	2012	43	0	1	0	0	0	0	0	1	0	0	1	0	0	0	0		230				117	1.71389		4.38604
623761	G2P	0	0	1	1	0	0	1	0	0		0	0	0	0	0	0	0	0	0	0	0	0	2012	46	0	1	0	0	0	0	0	0	0	1	1	0	0	0	0		362					1.71663		0.0793977
649710	center	0	0	1	1	0	0	1	0	0	1.04139	0	0	0	1	1	0	0	0	0	0	0	1	2014	41	0	1	0	0	0	0	0	1	0	0	1	0	0	0	0	623	544	695	126	39	91	1.79055		1.92197
649863	G2P	0	0	1	1	0	0	1	0	0	0	0	1	1	0	0	0	0	0	0	1	0	0	2015	32	0	1	0	1	0	0	0	1	0	0	1	0	0	0	0	848	402	1064	165	54	75	1.81793		1.1499
649915	G2P	0	0	1	1	0	0	1	0	0		0	0	0	0	0	0	0	0	0	0	0	0	2012	27	1	0	0	0	0	0	0	0	0	1	1	0	0	0	0		258					1.71116		4.07666
649932	G2P	0	0	1	1	0	0	1	0	0		0	0	0	0	0	0	0	0	0	0	0	0	2012	27	1	0	0	0	0	0	0	0	0	1	1	0	0	0	0		353		106	34	87	1.71389		2.85284
649941	G2P	0	0	1	1	0	0	1	0	0		0	0	0	0	0	0	0	0	0	0	0	0	2012	21	1	0	0	0	0	0	0	0	0	1	1	0	0	0	0		476					1.71116		3.99726
649958	G2P	0	0	1	1	0	0	1	0	0		0	0	0	0	0	0	0	0	0	0	0	0	2012	50	0	1	0	0	0	0	0	0	0	1	1	0	0	0	0		247				83	1.71937		3.96167
650631	center	0	0	1	1	0	0	1	0	0	4.70626	0	0	0	0	0	0	0	0	0	0	0	0	2012	41	0	1	0	0	0	0	0	1	0	0	1	0	0	0	0	488	488	875	231	56	97	1.72485		1.51129
653974	G2P	0	0	1	1	0	0	1	0	0	4.2878	0	0	0	1	1	0	0	0	0	0	1	0	2014	26	1	0	0	1	0	0	0	1	0	0	1	0	0	0	0	501	501	1361	198	48	81	1.77413		1.08419
654277	center	0	0	1	1	0	0	1	0	0	4.06521	0	0	0	1	1	0	0	0	0	0	0	1	2013	56	0	0	1	0	1	0	0	0	1	0	1	0	0	0	0	50	50		153	51	86	1.75496		1.57153
655548	center	0	0	1	1	0	0	1	0	0	3.74202	0	0	0	1	1	0	0	0	0	1	0	0	2012	38	0	1	0	1	0	0	0	0	1	0	0	0	1	0	0	750	750	4000	171	62	76	1.71937		0.829569
674203	G2P	0	0	1	0	1	0	0	1	0	3.21032	0	0	0	1	1	0	0	0	0	0	1	0	2012	33	0	1	0	0	1	0	0	1	0	0	1	0	0	0	0	42	20	1314	143	40	99	1.72211		3.49076
674229	G2P	0	0	1	1	0	0	1	0	0		0	0	0	0	0	0	0	0	0	0	0	0	2012	59	0	0	1	1	0	0	0	0	0	1	1	0	0	0	0		296					1.71937		0.112252
674244	G2P	0	0	1	1	0	0	1	0	0		0	0	0	0	0	0	0	0	0	0	0	0	2012	23	1	0	0	1	1	0	0	0	0	1	1	0	0	0	0		308					1.71389		4.01916
674571	G2P	0	0	1	1	0	0	1	0	0	5.14423	0	0	0	0	0	0	0	0	0	0	0	0	2012	33	0	1	0	0	0	0	0	0	1	0	0	0	1	0	0	404	404	986	223	57	83	1.72758		3.52635
674881	center	0	0	1	1	0	0	1	0	0	1.51851	0	1	1	0	0	0	0	0	0	0	1	0	2013	40	0	1	0	0	0	0	0	1	0	0	1	0	0	0	0	351	351	889	222	50	82	1.74949		3.01711
674885	G2P	0	0	1	1	0	0	1	0	0		0	0	0	0	0	0	0	0	0	0	0	0	2012	44	0	1	0	0	0	0	0	0	1	0	1	0	0	0	0	124	124	807	117	14	92	1.71937		3.7755
674932	G2P	0	0	1	1	0	0	1	0	0	5.14613	0	0	0	1	1	0	0	0	1	0	0	0	2012	29	1	0	0	0	0	0	0	1	0	0	1	0	0	0	0	40	40	228	145	25	82	1.72211		3.72348
675116	G2P	0	0	1	1	0	0	1	0	0	4.06569	0	0	0	0	0	0	0	0	0	0	0	0	2012	36	0	1	0	0	0	0	0	1	0	0	1	0	0	0	0	664	569	909	145	41	82	1.73306		0.33128
675858	G2P	0	0	1	1	0	0	1	0	0	6.38021	0	0	0	1	1	0	0	0	0	0	1	0	2012	35	0	1	0	0	0	0	0	1	0	0	0	1	0	0	0	11	11	355	120	30	77	1.72211		3.66598
676110	G2P	0	0	1	0	1	0	0	1	0	2.28556	0	1	1	0	0	0	0	0	1	0	0	0	2013	37	0	1	0	0	0	0	0	0	1	0	1	0	0	0	0	614	325	1779	227	47	81	1.75496		2.81451
676234	center	0	0	1	1	0	0	1	0	0	3.13354	1	1	0	0	0	0	0	0	1	0	0	0	2012	27	1	0	0	1	0	0	0	0	1	0	0	1	0	0	0	196	196	841	208	54	82	1.71937		3.42779
677484	G2P	0	0	1	1	0	0	1	0	0		0	0	0	0	0	0	0	0	0	0	0	0	2012	39	0	1	0	0	1	0	0	1	0	0	1	0	0	0	0		80		113	17	83	1.72211		3.73169
677711	center	0	0	1	1	0	0	1	0	0	1.62325	0	0	0	0	0	0	0	0	1	0	0	1	2011	37	0	1	0	0	0	0	0	0	0	1	1	0	0	0	0	264	264	561	179	57	82	1.70568		3.94798
678113	G2P	0	0	1	1	0	0	1	0	0		0	0	0	0	0	0	0	0	0	0	0	0	2012	33	0	1	0	0	0	0	0	0	0	1	1	0	0	0	0		6					1.71937		2.69405
680716	G2P	0	0	1	1	0	0	1	0	0		0	0	0	1	1	0	0	0	0	0	1	0	2012	34	0	1	0	0	0	0	0	0	1	0	1	0	0	0	0		529		134	28	90	1.72485		2.01506
683916	G2P	0	0	1	0	1	0	0	1	0	3.47334	1	1	0	0	0	0	0	0	1	0	0	0	2013	28	1	0	0	0	0	0	0	1	0	0	1	0	0	0	0	507	159	1543	189	63	87	1.7577		2.39562
684836	G2P	0	0	1	1	0	0	1	0	0		0	0	0	0	0	0	0	0	0	0	0	0	2012	45	0	1	0	0	0	0	0	0	0	1	1	0	0	0	0		244					1.72211		3.96715
686583	G2P	0	0	1	1	0	0	1	0	0	4.94612	0	1	1	0	0	1	0	0	0	0	0	0	2012	46	0	1	0	0	0	0	0	1	0	0	0	0	1	0	0	518	518	888	125	27	116	1.7358		3.17864
686591	G2P	0	0	1	0	1	0	0	1	0		0	0	0	0	0	0	0	0	0	0	0	0	2012	49	0	1	0	0	1	0	0	0	0	1	1	0	0	0	0		36					1.72211		0.835044
686720	center	0	0	1	0	1	0	0	1	0	4.7523	0	0	0	0	0	0	0	0	0	0	0	0	2012	34	0	1	0	0	0	0	0	1	0	0	0	1	0	0	0	447	447	1587	129	23	82	1.71937		0.457221
686725	G2P	0	0	1	1	0	0	1	0	0	3.21431	0	0	0	0	0	0	0	0	0	0	0	0	2012	30	1	0	0	0	0	0	0	0	1	0	0	0	1	0	0	501	501	1305	178	45	72	1.73032		1.2293
686748	G2P	0	0	1	1	0	0	1	0	0	5.16619	0	0	0	0	0	0	0	0	0	0	0	0	2012	35	0	1	0	0	0	0	0	0	0	1	1	0	0	0	0	827	827	1661	168	40	56	1.72485		3.65503
686752	center	0	0	1	1	0	0	1	0	0	4.92155	0	0	0	0	0	0	0	0	0	0	0	0	2012	46	0	1	0	0	0	0	0	0	0	1	1	0	0	0	0	560	560	1162	109	28	139	1.72211		3.89049
688732	G2P	0	0	1	1	0	0	1	0	0	1.27875	0	0	0	1	1	0	0	0	0	0	1	0	2014	33	0	1	0	0	1	0	0	1	0	0	1	0	0	0	0	1070	134	1067	139	26	86	1.78508		1.86174
690293	G2P	0	0	1	1	0	0	1	0	0		0	1	1	0	0	0	0	0	0	0	1	0	2012	45	0	1	0	0	0	0	0	1	0	0	1	0	0	0	0		692					1.72485		3.75633
690982	G2P	0	0	1	1	0	0	1	0	0		0	0	0	0	0	0	0	0	0	0	0	0	2012	34	0	1	0	0	0	0	0	1	0	0	1	0	0	0	0		692		117	38	88	1.72485		3.5729
690988	G2P	0	0	1	1	0	0	1	0	0		0	0	0	1	1	0	0	0	0	0	1	0	2012	44	0	1	0	0	0	0	0	1	0	0	1	0	0	0	0		149		95	30	78	1.72485		3.50719
690998	G2P	0	0	1	1	0	0	1	0	0	5.5563	0	0	0	1	1	0	0	0	0	1	0	0	2012	32	0	1	0	1	0	0	0	1	0	0	1	0	0	0	0	212	212	825	200	41	93	1.73032		3.60575
691004	G2P	1	0	0	1	0	0	0	1	0	5.04139	0	0	0	1	1	0	0	0	0	0	1	0	2012	47	0	1	0	0	0	0	0	0	0	1	1	0	0	0	0	9	9	670			60	1.72758		0.271047
691232	G2P	0	1	0	1	0	0	0	0	1		0	0	0	0	0	0	0	0	0	0	0	0	2012	19	1	0	0	0	0	0	0	0	0	1	1	0	0	0	0		385					1.72485		3.24162
692106	G2P	0	0	1	1	0	0	1	0	0		0	0	0	0	0	0	0	0	0	0	0	0	2012	40	0	1	0	1	0	0	0	1	0	0	1	0	0	0	0		329		183	51	86	1.72485		3.58111
692480	G2P	0	0	1	1	0	0	1	0	0		0	0	0	0	0	0	0	0	0	0	0	0	2012	66	0	0	1	1	0	0	0	1	0	0	1	0	0	0	0						81	1.72485		3.39493
692545	center	0	0	1	1	0	0	1	0	0	1.36173	0	0	0	0	0	0	0	0	0	0	1	1	2012	47	0	1	0	0	0	0	0	0	1	0	1	0	0	0	0	113	10	587	188	28	78	1.73032		3.38398
697849	center	0	0	1	1	0	0	1	0	0	5.57749	0	0	0	1	1	0	0	0	0	0	1	1	2011	47	0	1	0	0	0	0	0	1	0	0	0	1	0	0	1	692	692	981	243	49	85	1.68925		4.97467
2076488	center	0	0	1	1	0	0	1	0	0	4.76898	0	0	0	0	0	0	0	0	0	0	0	0	2012	29	1	0	0	0	0	0	0	1	0	0	1	0	0	0	0	75.24	75.24		158	32	91	1.73032		1.14716
2077705	G2P	0	0	1	0	1	0	0	1	0		0	0	0	0	0	0	0	0	0	0	0	0	2012	30	1	0	0	0	0	0	0	0	0	1	1	0	0	0	0		373					1.72758		0.183436
2077771	G2P	0	0	1	0	0	1	0	0	1		0	0	0	0	0	0	0	0	0	0	0	0	2012	39	0	1	0	0	0	0	0	0	0	1	1	0	0	0	0		36					1.73032		3.48255
2077791	G2P	0	0	1	1	0	0	1	0	0		0	0	0	0	0	0	0	0	0	0	0	0	2012	25	1	0	0	0	0	0	0	0	0	1	1	0	0	0	0		696					1.73032		3.46886
2077797	G2P	0	0	1	1	0	0	1	0	0	5.53969	0	0	0	1	1	0	0	0	0	1	0	0	2012	36	0	1	0	1	0	0	0	0	1	0	1	0	0	0	0	123	123	339	118		93	1.73306		3.44148
2083671	G2P	0	0	1	1	0	0	1	0	0		0	0	0	0	0	0	0	0	0	0	0	0	2012	51	0	0	1	0	0	0	0	1	0	0	1	0	0	0	0				115		89	1.72211		3.06092
2087381	G2P	0	0	1	1	0	0	1	0	0		0	0	0	0	0	0	0	0	0	0	0	0	2012	55	0	0	1	0	0	0	0	0	0	1	1	0	0	0	0		325					1.72485		3.15674
2088969	center	0	0	1	1	0	0	1	0	0	1.39794	0	0	0	0	0	0	0	0	0	0	1	1	2013	36	0	1	0	0	0	0	0	0	1	0	0	1	0	0	0	748	345	1496	170	43	88	1.73854		3.31828
2125424	center	0	0	1	1	0	0	1	0	0	1.41497	0	0	0	1	1	0	0	0	1	0	0	0	2012	44	0	1	0	0	0	0	0	1	0	0	0	1	0	0	1	890	445	1015	244	59	92	1.72758		3.55373
2147585	G2P	0	0	1	1	0	0	1	0	0		0	0	0	0	0	0	0	0	0	0	0	0	2012	30	1	0	0	0	0	0	0	0	1	0	0	0	1	0	0		693		119	49	76	1.72211		3.73717
2147670	center	0	0	1	1	0	0	1	0	0	5.67593	0	0	0	1	1	0	0	0	0	0	1	0	2012	34	0	1	0	0	0	0	0	0	1	0	0	0	1	0	0	52	52	357	166	34	78	1.72485		3.61396
2147730	center	0	0	1	1	0	0	1	0	0	4.2194	0	0	0	0	0	0	0	0	0	0	0	0	2012	36	0	1	0	0	0	0	1	0	1	0	0	1	0	0	0	1256	1256		186	36	113	1.71937		3.5373
2147732	center	0	0	1	0	1	0	0	1	0	3.59073	0	0	0	1	1	0	0	0	0	0	1	0	2012	39	0	1	0	0	1	0	0	0	1	0	0	0	1	0	0	58	13	150	216		109	1.73032		3.7755
2148817	center	0	1	0	0	0	1	0	0	1	2.45939	1	1	0	0	0	0	0	0	1	0	0	0	2012	33	0	1	0	1	0	0	0	1	0	0	1	0	0	0	0				180	50	80	1.71937		0.150582
2149200	center	0	0	1	1	0	0	1	0	0	5.68477	0	1	1	0	0	0	0	0	0	1	0	0	2014	39	0	1	0	0	0	0	0	0	1	0	1	0	0	0	0	555	319	1645	207	39	82	1.77687		2.08898
2149494	center	0	0	1	1	0	0	1	0	0	4.5203	0	1	1	0	0	1	0	0	0	0	0	0	2012	29	1	0	0	0	1	0	0	0	1	0	0	0	1	0	0	249	108	992			74	1.72485		0.594114
2149539	G2P	0	0	1	1	0	0	1	0	0		0	0	0	0	0	0	0	0	0	0	0	0	2012	23	1	0	0	0	0	0	0	1	0	0	1	0	0	0	0		544		127	34	86	1.7358		3.20055
2149561	G2P	0	0	1	1	0	0	1	0	0		0	0	0	0	0	0	0	0	0	0	0	0	2012	35	0	1	0	0	0	0	0	1	0	0	1	0	0	0	0		408		117	37	88	1.73032		3.61944
2152272	G2P	0	0	1	1	0	0	1	0	0	3.91908	0	0	0	1	1	0	0	0	0	1	0	0	2013	37	0	1	0	0	0	0	0	0	1	0	0	1	0	0	0	80	80	1002	205	44	83	1.73854		3.38125
2152492	G2P	0	0	1	1	0	0	1	0	0		0	0	0	0	0	0	0	0	0	0	0	0	2013	28	1	0	0	0	0	0	0	0	1	0	0	0	1	0	0				154	49	88	1.73854		0
2152508	G2P	0	0	1	1	0	0	1	0	0		0	0	0	0	0	0	0	0	0	0	0	0	2013	22	1	0	0	0	0	0	1	0	0	1	1	0	0	0	0		1250		149	41	171	1.73854		0.314853
2153186	G2P	0	0	1	1	0	0	1	0	0		0	0	0	0	0	0	0	0	0	0	0	0	2012	28	1	0	0	0	0	0	0	1	0	0	1	0	0	0	0		486		140	26	99	1.73032		3.18412
2157636	G2P	0	0	1	1	0	0	1	0	0	3.09412	0	0	0	0	0	0	0	0	0	0	0	0	2014	39	0	1	0	0	0	0	0	0	1	0	1	0	0	0	0	1431	1152	1409	119	51	93	1.78782		1.86448
2157703	center	0	0	1	1	0	0	1	0	0	3.87783	0	0	0	0	0	0	0	0	0	0	0	0	2015	22	1	0	0	0	0	0	0	0	0	1	1	0	0	0	0	358	333	423	146	45	70	1.80972		1.0924
2157852	G2P	0	0	1	1	0	0	1	0	0		0	0	0	0	0	0	0	0	0	0	0	0	2013	27	1	0	0	0	0	0	0	0	0	1	1	0	0	0	0		908		138	60	77	1.73854		1.78508
2157857	G2P	0	0	1	1	0	0	1	0	0		0	0	0	0	0	0	0	0	0	0	0	0	2010	24	1	0	0	0	0	0	0	0	1	0	0	1	0	0	0		669		173	45	76	1.64819		6.1191
2158283	center	0	0	1	1	0	0	1	0	0	0	0	0	0	1	1	0	0	1	0	0	0	0	2015	30	1	0	0	0	0	0	0	1	0	0	0	1	0	0	0	796	381	785	138	74	90	1.82341		1.12526
2159078	center	0	0	1	1	0	0	1	0	0	5.09691	0	0	0	0	0	0	0	0	0	0	0	0	2015	41	0	1	0	0	0	0	0	0	1	0	1	0	0	0	0	1224	1110	1934	133	34	77	1.83162		0.81588
2159105	center	0	0	1	1	0	0	1	0	0	0	0	0	0	1	1	0	0	0	0	0	0	0	2015	32	0	1	0	1	0	0	0	1	0	0	1	0	0	0	0	492	186	516	144	56	81	1.83162		0.689938
2159458	G2P	0	0	1	0	1	0	0	1	0	1.39794	0	1	1	0	0	0	0	0	0	1	0	0	2014	34	0	1	0	1	1	0	0	0	1	0	1	0	0	0	0	176	2	438	206	54	70	1.77687		1.26215
2159469	G2P	0	0	1	1	0	0	1	0	0	1.47712	0	0	0	1	1	0	0	0	0	0	1	1	2014	62	0	0	1	0	0	0	0	1	0	0	1	0	0	0	0	525	109	854	194	31	113	1.77687		1.97947
2160697	G2P	0	0	1	1	0	0	1	0	0		0	0	0	0	0	0	0	0	0	0	0	0	2013	28	1	0	0	0	0	0	0	1	0	0	1	0	0	0	0		698		149	61	91	1.74127		3.20876
2160704	G2P	0	0	1	1	0	0	1	0	0		0	0	0	0	0	0	0	0	0	0	0	0	2013	23	1	0	0	0	0	0	0	1	0	0	1	0	0	0	0		484		148	27	78	1.74127		3.14579
2161032	center	1	0	0	1	0	0	0	1	0	2.24304	0	0	0	0	0	0	0	0	0	0	0	0	2014	40	0	1	0	1	0	0	0	0	1	0	1	0	0	0	0	855	780	690	168	60	86	1.79877		1.28405
2161601	G2P	0	0	1	1	0	0	1	0	0		0	0	0	1	1	0	0	0	0	1	0	0	2013	43	0	1	0	0	0	0	0	0	1	0	1	0	0	0	1		79		180	42	110	1.74401		3.09377
2162499	G2P	0	0	1	1	0	0	1	0	0		0	0	0	0	0	0	0	0	0	0	0	0	2013	40	0	1	0	0	0	0	0	0	0	1	1	0	0	0	0		368		185	54	85	1.74127		3.28542
2167591	G2P	0	0	1	1	0	0	1	0	0		0	0	0	0	0	0	0	0	0	0	0	0	2013	30	1	0	0	0	0	0	0	1	0	0	1	0	0	0	0		603		139	38	90	1.74401		2.8501
2199996	G2P	0	0	1	1	0	0	1	0	0		0	0	0	0	0	0	0	0	0	0	0	0	2012	36	0	1	0	0	0	0	0	0	0	1	1	0	0	0	0		674					1.7358		2.81451
2200818	G2P	0	0	1	1	0	0	1	0	0		0	0	0	0	0	0	0	0	0	0	0	0	2013	40	0	1	0	0	0	0	0	0	0	1	1	0	0	0	0		195					1.73854		2.17933
2200829	G2P	0	1	0	0	0	1	0	0	1		0	0	0	0	0	0	0	0	0	0	0	0	2012	32	0	1	0	0	0	0	0	0	0	1	1	0	0	0	0		313					1.7358		2.29158
2201138	G2P	0	0	1	1	0	0	1	0	0		0	0	0	0	0	0	0	0	0	0	0	0	2013	28	1	0	0	0	0	0	0	0	0	1	1	0	0	0	0		184					1.74127		2.63381
2201502	G2P	0	0	1	1	0	0	1	0	0		0	0	0	0	0	0	0	0	0	0	0	0	2013	38	0	1	0	0	0	0	0	0	0	1	1	0	0	0	0		627					1.74127		1.95756
2201515	G2P	0	1	0	0	0	1	0	0	1		0	0	0	0	0	0	0	0	0	0	0	0	2013	52	0	0	1	0	1	0	0	0	0	1	1	0	0	0	0		173					1.74127		1.94114
2202426	G2P	0	0	1	1	0	0	1	0	0		0	0	0	0	0	0	0	0	0	0	0	0	2013	23	1	0	0	0	0	0	0	1	0	0	1	0	0	0	0		606		135	29	79	1.74127		3.32375
2202447	G2P	0	0	1	1	0	0	1	0	0	3.90849	0	0	0	0	0	0	0	0	0	0	0	0	2013	32	0	1	0	0	0	0	0	1	0	0	1	0	0	0	0	518	518	870	230	61	95	1.73854		3.24983
2202460	G2P	0	0	1	1	0	0	1	0	0		0	0	0	0	0	0	0	0	0	0	0	0	2013	37	0	1	0	0	0	0	0	0	1	0	1	0	0	0	0		511		175	47	82	1.73854		0.142368
2202470	G2P	0	0	1	0	1	0	0	1	0		0	0	0	0	0	0	0	0	0	0	0	0	2013	50	0	1	0	0	0	0	0	0	1	0	1	0	0	0	0		266		156	49	96	1.74401		2.33812
2203662	G2P	0	1	0	0	0	1	0	0	1		0	0	0	0	0	0	0	0	0	0	0	0	2013	31	0	1	0	1	0	0	0	0	0	1	1	0	0	0	0		253					1.74401		2.22313
2205964	G2P	0	0	1	1	0	0	1	0	0	4.59106	0	0	0	0	0	0	0	0	0	0	0	0	2011	43	0	1	0	0	0	0	0	1	0	0	1	0	0	0	0	476	476	873	220	45	89	1.70568		4.23272
2207223	G2P	0	0	1	1	0	0	1	0	0		0	0	0	0	0	0	0	0	0	0	0	0	2013	35	0	1	0	1	0	0	0	0	0	1	1	0	0	0	0		28.7					1.73854		3.1102
2207641	G2P	0	0	1	0	1	0	0	1	0	5.08508	0	0	0	1	1	1	0	0	0	0	0	0	2013	58	0	0	1	0	0	0	0	0	0	1	1	0	0	0	0	274	274	573	222	40	94	1.74401		1.66461
2207695	G2P	0	0	1	1	0	0	1	0	0		0	0	0	0	0	0	0	0	0	0	0	0	2013	46	0	1	0	1	0	0	0	0	0	1	1	0	0	0	0		412					1.74127		2.08898
2207753	G2P	0	0	1	1	0	0	1	0	0		0	0	0	0	0	0	0	0	0	0	0	0	2013	45	0	1	0	0	0	0	0	0	0	1	1	0	0	0	0		184					1.74127		3.34018
2210036	G2P	0	0	1	1	0	0	1	0	0		0	0	0	0	0	0	0	0	0	0	0	0	2013	28	1	0	0	0	0	0	0	0	0	1	1	0	0	0	0		199					1.74675		2.97878
2210472	G2P	0	0	1	1	0	0	1	0	0		0	0	0	0	0	0	0	0	0	0	0	0	2013	65	0	0	1	0	0	0	0	1	0	0	1	0	0	0	0		747				87	1.74949		2.3655
2211094	G2P	0	0	1	1	0	0	1	0	0		0	0	0	0	0	0	0	0	0	0	0	0	2013	39	0	1	0	0	0	0	0	0	0	1	1	0	0	0	0				183	34	79	1.74949		0
2211097	G2P	0	0	1	1	0	0	1	0	0		0	0	0	0	0	0	0	0	0	0	0	0	2013	26	1	0	0	0	0	0	0	1	0	0	0	1	0	0	0		847		188	37	71	1.74949		2.9514
2231322	G2P	0	0	1	1	0	0	1	0	0		0	0	0	1	1	1	0	0	0	0	0	0	2013	48	0	1	0	1	0	0	0	0	0	1	1	0	0	0	0							1.74401		0.0438056
2231345	G2P	0	0	1	1	0	0	1	0	0		0	0	0	0	0	0	0	0	0	0	0	0	2013	39	0	1	0	0	0	0	0	0	0	1	1	0	0	0	0		276					1.74675		3.09651
2231826	G2P	0	1	0	0	0	1	0	0	1	4.22274	0	0	0	1	1	1	0	0	0	0	0	0	2013	31	0	1	0	0	0	0	0	0	1	0	1	0	0	0	0	177	177	1030	172	54	87	1.74401		2.12183
2232891	G2P	0	0	1	1	0	0	1	0	0	3.82834	0	0	0	0	0	0	0	0	0	0	0	0	2013	48	0	1	0	0	0	0	0	1	0	0	0	1	0	0	0	685	685	1027	250	45	90	1.76865		2.57084
2232897	G2P	0	0	1	1	0	0	1	0	0		0	0	0	1	1	0	0	0	1	0	0	0	2013	45	0	1	0	0	0	0	0	1	0	0	1	0	0	0	0		39		160	28	92	1.74949		3.18138
2233570	center	0	0	1	1	0	0	1	0	0	5.41747	0	0	0	1	1	0	0	0	0	0	0	1	2013	40	0	1	0	0	0	0	0	0	0	1	1	0	0	0	0	283	283	1837			105	1.74675		2.25325
2233824	G2P	0	0	1	1	0	0	1	0	0	6.51455	0	0	0	1	1	0	0	0	0	0	1	0	2013	35	0	1	0	1	1	0	0	1	0	0	1	0	0	0	0	20	20	385	143	51	78	1.74949		3.28816
2233843	center	0	0	1	1	0	0	1	0	0	1.5563	0	1	0	0	0	0	0	0	0	1	0	0	2016	38	0	1	0	0	0	0	0	1	0	0	1	0	0	0	0	866	484		180	36	86	1.84805		0
2234416	G2P	0	1	0	0	1	0	0	1	0		0	0	0	0	0	0	0	0	0	0	0	0	2013	45	0	1	0	0	0	0	0	0	0	1	1	0	0	0	0		412					1.74401		0.249144
2234438	G2P	0	1	0	1	0	0	0	0	1		0	0	0	0	0	0	0	0	0	0	0	0	2013	26	1	0	0	0	0	0	0	0	0	1	1	0	0	0	0		444					1.74401		3.14031
2235043	G2P	0	0	1	1	0	0	1	0	0		0	0	0	0	0	0	0	0	0	0	0	0	2013	72	0	0	1	1	0	0	0	0	0	1	1	0	0	0	0		141					1.74401		3.54552
2235278	center	0	1	0	0	0	1	0	0	1	3.55388	0	0	0	0	0	0	0	0	0	0	1	1	2016	52	0	0	1	0	0	0	0	1	0	0	1	0	0	0	0	408	46	1079	245	32	139	1.84257		0
2244961	G2P	0	0	1	1	0	0	1	0	0		0	0	0	0	0	0	0	0	0	0	0	0	2013	34	0	1	0	0	0	0	0	0	1	0	1	0	0	0	0		904		195	35	78	1.74127		3.3347
2244995	center	0	0	1	1	0	0	1	0	0	4.82672	0	0	0	0	0	0	0	0	0	0	0	0	2013	34	0	1	0	0	0	0	0	0	1	0	1	0	0	0	0	473	473	771	171	40	76	1.74127		3.4935
2245005	center	0	0	1	1	0	0	1	0	0	4.42325	0	0	0	0	0	0	0	0	0	0	0	0	2013	45	0	1	0	0	0	0	0	1	0	0	1	0	0	0	0	402	402	1327	153	54	83	1.74949		2.72964
2245044	G2P	0	0	1	1	0	0	1	0	0	6.57054	0	0	0	1	1	0	0	0	0	0	1	1	2013	59	0	0	1	0	0	0	1	1	0	0	1	0	0	0	0	52	52		100	17	178	1.74949		3.01437
2246271	G2P	0	0	1	0	0	1	0	0	1		0	0	0	0	0	0	0	0	0	0	0	0	2013	52	0	0	1	0	0	0	0	0	0	1	1	0	0	0	0		633					1.74401		3.15127
2247689	G2P	0	1	0	0	0	1	0	0	1		0	0	0	0	0	0	0	0	0	0	0	0	2013	38	0	1	0	1	0	0	0	0	0	1	1	0	0	0	0		513					1.74949		1.92471
2247716	G2P	0	0	1	1	0	0	1	0	0		0	0	0	0	0	0	0	0	0	0	0	0	2013	53	0	0	1	0	0	0	0	1	0	0	0	1	0	0	0		667		152	26	121	1.75222		1.98494
2248880	G2P	0	0	1	1	0	0	1	0	0	3.8379	0	0	0	0	0	0	0	0	0	0	0	0	2013	40	0	1	0	0	0	0	0	1	0	0	1	0	0	0	0	572	572	1170	129	48	109	1.75496		2.68036
2249982	G2P	0	0	1	1	0	0	1	0	0	4.46455	0	0	0	0	0	0	0	0	0	0	0	0	2013	44	0	1	0	0	0	0	0	1	0	0	1	0	0	0	0	630	630	1898	220		99	1.7577		1.93566
2268185	G2P	0	0	1	1	0	0	1	0	0		0	0	0	0	0	0	0	0	0	0	0	0	2013	36	0	1	0	0	0	0	0	0	1	0	1	0	0	0	0				169		99	1.75222		2.41752
2312842	G2P	0	0	1	1	0	0	1	0	0		0	0	0	0	0	0	0	0	0	0	0	0	2013	36	0	1	0	0	0	0	0	0	0	1	1	0	0	0	0		430					1.74675		3.31006
2313150	center	0	0	1	0	0	1	0	0	1	6.16735	0	0	0	1	1	0	0	0	1	0	0	1	2013	38	0	1	0	0	0	0	0	0	1	0	1	0	0	0	0	14	14				75	1.75222		2.87474
2313744	G2P	0	1	0	1	0	0	0	0	1		0	0	0	1	1	0	0	0	0	1	0	0	2013	48	0	1	0	0	0	0	0	1	0	0	1	0	0	0	0		288		134	33	89	1.75222		2.96783
2313761	G2P	0	0	1	1	0	0	1	0	0		0	0	0	0	0	0	0	0	0	0	0	0	2013	24	1	0	0	0	0	0	0	0	1	0	1	0	0	0	0		325		151	34	78	1.75222		2.84463
2313765	G2P	0	0	1	1	0	0	1	0	0		0	0	0	0	0	0	0	0	0	0	0	0	2013	53	0	0	1	0	0	0	0	0	1	0	0	1	0	0	0		468		212	43	103	1.75222		2.72142
2313781	G2P	0	0	1	1	0	0	1	0	0	4.70656	0	0	0	0	0	0	0	0	0	0	0	0	2012	36	0	1	0	0	0	0	0	1	0	0	1	0	0	0	0	583	532	986	144	46	84	1.73032		1.93018
2315091	G2P	0	1	0	0	0	1	0	0	1		0	0	0	0	0	0	0	0	0	0	0	0	2013	36	0	1	0	0	1	0	0	0	0	1	1	0	0	0	0		16					1.74949		2.87474
2315137	G2P	0	0	1	1	0	0	1	0	0		0	0	0	0	0	0	0	0	0	0	0	0	2013	45	0	1	0	0	0	0	0	0	1	0	0	1	0	0	0		1003		183	41	95	1.75496		2.93224
2315150	center	0	0	1	1	0	0	1	0	0	5.68931	0	0	0	0	0	0	0	0	0	0	0	0	2013	32	0	1	0	0	0	0	0	1	0	0	1	0	0	0	0	546	546	3749.48	153	34	79	1.74949		2.97331
2315267	G2P	0	0	1	1	0	0	1	0	0	5.68124	0	0	0	0	0	0	0	0	0	0	0	0	2013	60	0	0	1	0	0	0	0	1	0	0	1	0	0	0	0	46	46	320	140	32	87	1.75496		2.79261
2315273	G2P	0	0	1	1	0	0	1	0	0		0	0	0	0	0	0	0	0	0	0	0	0	2013	41	0	1	0	1	0	0	0	1	0	0	1	0	0	0	0				132	44	96	1.75496		2.75154
2315979	G2P	0	0	1	1	0	0	1	0	0		0	0	0	0	0	0	0	0	0	0	0	0	2013	41	0	1	0	0	0	0	0	0	0	1	1	0	0	0	0		190		153	28	78	1.75496		1.63176
2317019	G2P	0	0	1	1	0	0	1	0	0		0	0	0	1	1	0	0	0	0	0	1	1	2013	28	1	0	0	0	1	0	0	1	0	0	0	1	0	0	0		870				89	1.74949		2.18754
2317419	G2P	0	0	1	1	0	0	1	0	0	5.36549	0	0	0	1	1	0	0	0	0	0	1	0	2013	52	0	0	1	0	0	0	0	0	1	0	1	0	0	0	0	8	8	381	219	30	85	1.7577		3.11841
2317441	center	0	0	1	1	0	0	1	0	0	1.83885	0	0	0	0	0	0	0	0	0	0	0	0	2013	23	1	0	0	1	0	0	0	1	0	0	1	0	0	0	0	582	578	1047	168	37	88	1.76044		2.54073
2347476	G2P	0	0	1	1	0	0	1	0	0	4.15594	0	0	0	0	0	0	0	0	0	0	0	0	2014	45	0	1	0	0	0	0	0	0	1	0	1	0	0	0	0	979	671	1165	182	36	85	1.77139		1.92197
2350871	G2P	0	0	1	1	0	0	1	0	0		0	0	0	1	1	0	0	0	0	0	1	0	2013	26	1	0	0	1	0	0	0	0	1	0	0	1	0	0	0		533		159	43	88	1.74949		1.90554
2350896	G2P	0	1	0	1	0	0	0	0	1		0	0	0	1	1	0	0	0	0	1	0	0	2013	29	1	0	0	0	1	0	0	0	1	0	0	1	0	0	0		188		185	35	96	1.7577		2.65572
2350904	G2P	0	1	0	1	0	0	0	0	1		0	0	0	1	1	0	0	0	0	1	0	1	2013	50	0	1	0	0	0	0	0	0	1	0	1	0	0	0	0		914		106	24	98	1.7577		2.78166
2355818	G2P	0	0	1	1	0	0	1	0	0		0	0	0	1	1	0	0	0	0	0	0	1	2013	47	0	1	0	0	0	0	0	0	0	1	1	0	0	0	0		297		215	39	85	1.7577		2.58727
2355900	G2P	0	0	1	1	0	0	1	0	0		0	0	0	0	0	0	0	0	0	0	0	0	2009	33	0	1	0	0	0	0	0	0	1	0	0	1	0	0	0		474		133	42	83	1.61807		7.09651
2356288	G2P	0	0	1	1	0	0	1	0	0		0	0	0	0	0	0	0	0	0	0	0	0	2013	29	1	0	0	0	0	0	0	0	0	1	1	0	0	0	0		213		128	49	86	1.7577		2.67762
2356366	G2P	0	0	1	1	0	0	1	0	0		0	0	0	0	0	0	0	0	0	0	0	0	2013	29	1	0	0	0	0	0	0	0	0	1	1	0	0	0	0		500		168	45	86	1.74949		3.04175
2356387	G2P	0	0	1	1	0	0	1	0	0		0	0	0	0	0	0	0	0	0	0	0	0	2013	36	0	1	0	0	0	0	0	0	0	1	1	0	0	0	0		508					1.74949		1.71116
2356601	G2P	0	0	1	1	0	0	1	0	0	4.85733	0	0	0	0	0	0	0	0	0	0	0	0	2013	29	1	0	0	0	0	0	0	0	0	1	1	0	0	0	0	610	610	1553	153	33	82	1.7577		2.5024
2356612	G2P	0	0	1	1	0	0	1	0	0		0	0	0	0	0	0	0	0	0	0	0	0	2013	30	1	0	0	0	0	0	0	0	1	0	1	0	0	0	0		379		188	35	96	1.75222		2.85284
2357668	G2P	0	0	1	1	0	0	1	0	0		0	0	0	0	0	0	0	0	0	0	0	0	2013	58	0	0	1	1	0	0	0	0	0	1	1	0	0	0	0		302					1.75496		1.29774
2368372	G2P	0	1	0	1	0	0	0	0	1		0	0	0	0	0	0	0	0	0	0	0	0	2013	29	1	0	0	0	0	0	0	0	0	1	1	0	0	0	0		507		185	58	84	1.74401		3.21697
2368509	G2P	0	0	1	1	0	0	1	0	0	1.5682	0	0	0	1	1	0	0	0	0	0	1	0	2015	57	0	0	1	0	0	1	1	1	0	0	1	0	0	0	1	171	69	775	265	29	252	1.82067		0.123203
2368938	G2P	0	0	1	1	0	0	1	0	0		0	0	0	0	0	0	0	0	0	0	0	0	2012	46	0	1	0	1	0	0	0	0	1	0	1	0	0	0	0				236	61	78	1.7358		0
2371268	G2P	0	0	1	1	0	0	1	0	0		0	0	0	1	1	0	0	0	0	0	1	1	2013	43	0	1	0	0	0	0	0	0	0	1	1	0	0	0	0		502		122	34	81	1.76591		1.28679
2371987	G2P	0	0	1	1	0	0	1	0	0	3.50515	0	0	0	0	0	0	0	0	0	0	0	0	2013	40	0	1	0	1	0	0	0	1	0	0	1	0	0	0	0	272	272	573	220	59	98	1.76318		1.98494
2372002	G2P	0	0	1	1	0	0	1	0	0		0	0	0	0	0	0	0	0	0	0	0	0	2013	23	1	0	0	0	0	0	0	1	0	0	1	0	0	0	0		341		149	34	74	1.76591		2.39014
2372016	G2P	0	0	1	1	0	0	1	0	0		0	0	0	0	0	0	0	0	0	0	0	0	2013	36	0	1	0	1	0	0	0	0	0	1	1	0	0	0	0		409		184	58	91	1.76591		2.41478
2372017	G2P	0	0	1	1	0	0	1	0	0	5.20412	0	0	0	1	1	0	0	0	1	0	0	0	2013	25	1	0	0	0	0	0	0	1	0	0	1	0	0	0	0	106	106	1190	143	30	76	1.76591		1.51951
2372019	G2P	0	0	1	1	0	0	1	0	0		0	0	0	0	0	0	0	0	0	0	0	0	2013	26	1	0	0	0	0	0	0	1	0	0	1	0	0	0	0		486		156	40	70	1.74401		3.11294
2372040	G2P	0	0	1	1	0	0	1	0	0		0	1	1	0	0	0	0	0	0	0	1	0	2013	33	0	1	0	1	0	0	0	1	0	0	1	0	0	0	0		722				70	1.75222		2.42574
2372060	G2P	0	0	1	1	0	0	1	0	0	2.32222	0	0	0	0	0	0	0	0	0	0	0	0	2013	47	0	1	0	0	0	0	0	0	0	1	1	0	0	0	0	1173	1173	1173	119	39	67	1.76591		2.40931
2372928	G2P	0	1	0	0	0	1	0	0	1		0	0	0	1	1	0	0	1	0	0	0	0	2013	28	1	0	0	0	0	0	0	1	0	0	1	0	0	0	0		596		88		104	1.75496		2.2642
2386966	G2P	1	0	0	1	0	0	0	1	0		0	0	0	1	1	0	0	1	0	0	0	0	2013	34	0	1	0	0	0	0	0	1	0	0	1	0	0	0	0		71		160	49	64	1.76591		2.36003
2386974	G2P	0	1	0	0	0	1	0	0	1	4.53148	0	0	0	0	0	0	0	0	0	0	0	0	2013	25	1	0	0	0	0	0	0	0	1	0	1	0	0	0	0	145	145	935	170	36	62	1.76591		2.31075
2386985	G2P	0	1	0	0	0	1	0	0	1	4.49136	0	0	0	0	0	0	0	0	0	0	0	0	2013	39	0	1	0	0	0	0	0	1	0	0	1	0	0	0	0	365	365	420	171	44	87	1.76591		2.57358
2386994	G2P	0	0	1	1	0	0	1	0	0	4.81954	0	1	1	0	0	0	0	0	0	0	1	0	2013	63	0	0	1	0	0	0	0	1	0	0	1	0	0	0	0	52	52	464	237	44	98	1.76591		2.23956
2387391	G2P	0	0	1	1	0	0	1	0	0	4.18752	0	0	0	1	1	0	1	0	0	0	0	0	2013	44	0	1	0	0	0	0	0	1	0	0	1	0	0	0	0	389	389	941	169	32	79	1.76591		2.74333
2387542	G2P	0	0	1	1	0	0	1	0	0	5.47857	0	0	0	1	1	0	0	0	0	0	1	0	2013	45	0	1	0	0	0	0	0	0	1	0	1	0	0	0	0	96	96	1710	183	30	90	1.76318		2.42574
2387687	G2P	0	0	1	1	0	0	1	0	0	1.38021	0	0	0	1	1	0	0	0	0	0	1	1	2014	29	1	0	0	0	0	0	0	1	0	0	1	0	0	0	0	920	521	1025	196	59	91	1.77413		1.83984
2387748	G2P	0	0	1	1	0	0	1	0	0	3.10721	0	0	0	1	1	0	0	1	0	0	0	0	2014	27	1	0	0	0	0	0	0	0	1	0	0	1	0	0	0	657	480	510	180	51	80	1.77413		2.5243
2387764	G2P	0	0	1	1	0	0	1	0	0		0	0	0	0	0	0	0	0	0	0	0	0	2013	30	1	0	0	0	0	0	0	1	0	0	1	0	0	0	0		783		157	46	86	1.7577		2.93224
2387785	G2P	0	0	1	1	0	0	1	0	0	6.54283	0	0	0	1	1	0	0	0	0	0	1	1	2014	68	0	0	1	0	1	0	0	1	0	0	1	0	0	0	0	77	77		196	69	101	1.77139		1.52772
2387857	G2P	0	0	1	1	0	0	1	0	0		0	0	0	0	0	0	0	0	0	0	0	0	2013	25	1	0	0	0	0	0	0	0	1	0	1	0	0	0	0		522		133	37	75	1.76318		2.68036
2388447	G2P	0	0	1	1	0	0	1	0	0		0	0	0	1	1	0	0	0	0	0	1	1	2013	53	0	0	1	0	0	0	0	1	0	0	0	1	0	0	0		333		235	42	88	1.76044		2.75702
2388466	G2P	0	0	1	1	0	0	1	0	0		0	0	0	0	0	0	0	0	0	0	0	0	2013	32	0	1	0	0	0	0	0	0	1	0	0	1	0	0	0		1067		185	38	86	1.76318		2.39562
2388488	G2P	0	0	1	1	0	0	1	0	0	5.80618	0	0	0	1	1	0	0	0	0	0	1	1	2013	26	1	0	0	0	0	0	0	0	1	0	0	0	1	0	0	10	10	513	134	31	57	1.76865		2.19028
2388569	G2P	0	0	1	1	0	0	1	0	0	4.5682	0	0	0	0	0	0	0	0	0	0	0	0	2014	39	0	1	0	0	0	0	0	1	0	0	1	0	0	0	0	486	486	796	165	54	83	1.77413		0.862423
2388679	center	0	1	0	0	0	1	0	0	1	1.69897	0	0	0	1	1	0	0	0	0	0	1	0	2013	40	0	1	0	0	0	0	0	0	1	0	1	0	0	0	0	168	86	535	160	28	64	1.74949		0.558522
2388704	center	0	0	1	1	0	0	1	0	0	1.30103	0	0	0	1	1	0	0	0	0	1	0	0	2013	33	0	1	0	1	0	0	0	0	1	0	1	0	0	0	0	367	49	290	186	53	72	1.75496		2.97057
2388717	center	0	1	0	0	0	1	0	0	1	0	0	0	0	1	1	1	0	0	0	0	0	0	2013	38	0	1	0	1	1	0	0	1	0	0	1	0	0	0	0	422	382	595	188	80	83	1.76318		2.48323
2388900	center	0	0	1	1	0	0	1	0	0	4.75613	0	0	0	0	0	0	0	0	0	0	0	0	2013	41	0	1	0	1	0	0	0	1	0	0	1	0	0	0	0	217	217		142	39	73	1.76318		0.0109514
2390157	center	0	1	0	0	0	1	0	0	1	4.6055	0	0	0	1	1	0	0	1	0	0	0	0	2014	36	0	1	0	0	0	0	0	0	1	0	1	0	0	0	0	582	448	1395	245	151	101	1.7796		1.45927
2445854	center	0	0	1	1	0	0	1	0	0	1.30103	0	0	0	1	1	0	0	0	0	0	1	0	2015	36	0	1	0	0	0	0	0	1	0	0	1	0	0	1	0	502	151	945	172	39	86	1.81246		0.996578
2445918	center	0	0	1	1	0	0	1	0	0	1.4624	0	1	1	0	0	0	0	0	0	1	0	1	2014	45	0	1	0	1	0	0	0	1	0	0	1	0	0	0	0	222	104	905	110	42	88	1.79877		1.55236
2446197	G2P	0	0	1	1	0	0	1	0	0		0	0	0	1	1	1	0	0	0	0	0	0	2013	38	0	1	0	0	0	0	0	0	1	0	1	0	0	0	0				195		92	1.75496		2.30801
2447697	G2P	0	0	1	1	0	0	1	0	0		0	0	0	0	0	0	0	0	0	0	0	0	2013	53	0	0	1	0	0	0	0	0	1	0	1	0	0	0	0		1000		152	69	103	1.76591		2.47228
2449654	G2P	0	0	1	1	0	0	1	0	0		0	0	0	1	1	0	0	0	0	1	0	0	2013	33	0	1	0	0	0	0	0	0	1	0	1	0	0	0	0		98		176	31	77	1.76865		2.22587
2449700	G2P	0	1	0	0	0	1	0	0	1		0	0	0	0	0	0	0	0	0	0	0	0	2013	51	0	0	1	1	0	0	0	0	0	1	1	0	0	0	0		515					1.74675		1.95209
2450028	G2P	0	0	1	1	0	0	1	0	0		1	1	0	0	0	0	0	0	1	0	0	0	2013	27	1	0	0	1	0	0	0	1	0	0	1	0	0	0	0		779		129	66	64	1.76865		2.45585
2450042	G2P	0	0	1	1	0	0	1	0	0		0	0	0	0	0	0	0	0	0	0	0	0	2013	24	1	0	0	0	0	0	0	0	0	1	1	0	0	0	0		557		145	31	80	1.76865		1.0705
2450058	G2P	0	0	1	1	0	0	1	0	0	5.44716	0	0	0	0	0	0	0	0	0	0	0	0	2013	23	1	0	0	0	0	0	0	1	0	0	1	0	0	0	0	209	209	459	92	14	72	1.76865		2.39562
2452064	G2P	0	0	1	1	0	0	1	0	0	5.52634	0	0	0	1	1	0	0	0	0	0	1	0	2014	37	0	1	0	0	1	0	0	1	0	0	1	0	0	0	0	113	113	481	158	37	81	1.78508		2.27789
2461948	G2P	0	0	1	1	0	0	1	0	0		0	0	0	0	0	0	0	0	0	0	0	0	2013	24	1	0	0	1	0	0	0	1	0	0	1	0	0	0	0		461		177	68	74	1.76865		2.46133
2462114	G2P	0	1	0	0	0	1	0	0	1		0	0	0	1	1	1	0	0	0	0	0	0	2014	40	0	1	0	0	0	0	0	1	0	0	0	1	0	0	0	441	441	507				1.77139		1.21834
2466046	center	0	1	0	0	0	1	0	0	1	6.31026	0	0	0	0	0	0	0	0	0	0	0	0	2014	43	0	1	0	0	0	0	0	0	0	1	1	0	0	0	0	147	147	799.52				1.77139		1.49487
2466152	center	0	0	1	1	0	0	1	0	0	4.4767	0	0	0	0	0	0	0	0	0	0	0	0	2014	28	1	0	0	0	0	0	0	1	0	0	0	1	0	0	0	368	343	955				1.77139		2.47775
2466586	G2P	0	0	1	1	0	0	1	0	0	2.49969	0	0	0	1	1	0	0	0	0	0	1	0	2014	68	0	0	1	0	0	0	0	1	0	0	1	0	0	0	0	370	370	466	142	38	81	1.77413		2.30253
2466612	G2P	0	0	1	1	0	0	1	0	0		0	0	0	1	1	0	0	0	1	0	0	0	2014	39	0	1	0	1	0	0	0	1	0	0	1	0	0	0	0		333		159	50	85	1.77139		2.57632
2491755	center	1	0	0	1	0	0	0	1	0	1.74036	0	0	0	0	0	0	0	0	0	0	1	1	2014	41	0	1	0	0	0	0	0	0	1	0	1	0	0	0	1	482	482	1405	280	57	93	1.77413		2.42847
2491931	G2P	0	0	1	1	0	0	1	0	0		0	0	0	0	0	0	0	0	0	0	0	0	2014	42	0	1	0	0	0	0	0	0	0	1	1	0	0	0	0		276		176	52	73	1.77139		2.24504
2491934	G2P	0	0	1	1	0	0	1	0	0		0	0	0	0	0	0	0	0	0	0	0	0	2014	23	1	0	0	0	0	0	0	1	0	0	1	0	0	0	0		840		171	35	78	1.77139		2.33265
2492343	G2P	0	0	1	1	0	0	1	0	0		0	0	0	0	0	0	0	0	0	0	0	0	2013	59	0	0	1	1	0	0	0	1	0	0	1	0	0	0	0		464		215	63	83	1.76591		2.21218
2492369	G2P	0	0	1	1	0	0	1	0	0		0	0	0	0	0	0	0	0	0	0	0	0	2013	29	1	0	0	1	0	0	0	1	0	0	1	0	0	0	0		310		147	54	79	1.76865		2.25873
2492371	G2P	0	0	1	1	0	0	1	0	0		0	0	0	0	0	0	0	0	0	0	0	0	2014	45	0	1	0	0	0	0	0	0	1	0	1	0	0	0	0		985		239	44	84	1.77413		2.08898
2492372	G2P	0	0	1	1	0	0	1	0	0	4.41497	0	0	0	0	0	0	0	0	0	0	0	0	2013	73	0	0	1	1	0	0	0	1	0	0	1	0	0	0	0	18	18	170	106	20	91	1.76865		2.47775
2493245	G2P	0	0	1	1	0	0	1	0	0		0	0	0	0	0	0	0	0	0	0	0	0	2013	45	0	1	0	1	0	0	0	1	0	0	1	0	0	0	0		336		197	65	90	1.76865		2.45859
2493413	G2P	0	1	0	1	0	0	0	0	1		0	0	0	1	1	0	0	0	0	1	0	0	2014	54	0	0	1	1	0	0	0	0	1	0	0	1	0	0	0		312		187	31	90	1.77413		1.99316
2494026	G2P	0	1	0	1	0	0	0	0	1		0	0	0	1	1	0	0	0	0	1	0	0	2014	29	1	0	0	0	0	0	0	0	1	0	0	1	0	0	0		443		153	45	89	1.77413		2.1848
2494275	center	0	0	1	0	1	0	0	1	0	1.57978	0	0	0	1	1	0	0	0	0	1	0	0	2014	34	0	1	0	1	0	0	0	0	1	0	1	0	0	0	0	510	122	1312	200	54	80	1.80151		1.4538
2496689	center	0	0	1	1	0	0	1	0	0	5.17836	0	0	0	0	0	0	0	0	0	0	0	0	2014	64	0	0	1	1	0	0	0	0	1	0	1	0	0	0	0	37	37	700	201	38	93	1.77413		1.95209
2500036	G2P	0	0	1	1	0	0	1	0	0		0	0	0	0	0	0	0	0	0	0	0	0	2014	37	0	1	0	0	0	0	0	1	0	0	1	0	0	0	0		358		192	43	113	1.77413		1.89459
2500359	G2P	0	0	1	1	0	0	1	0	0		0	0	0	1	1	0	0	0	0	1	0	0	2014	27	1	0	0	0	0	0	0	0	1	0	0	1	0	0	0		473		183	49	107	1.7796		1.99042
2500391	G2P	0	0	1	1	0	0	1	0	0		0	0	0	1	1	0	0	0	0	1	0	0	2014	50	0	1	0	0	0	0	0	0	1	0	0	1	0	0	0		398		153	38	87	1.77687		2.37372
2500404	G2P	0	0	1	1	0	0	1	0	0		0	0	0	1	1	0	0	0	0	1	0	1	2014	34	0	1	0	0	0	0	0	0	1	0	0	1	0	0	0		480		98	29	106	1.77687		0.0766598
2500919	G2P	0	0	1	1	0	0	1	0	0		0	0	0	0	0	0	0	0	0	0	0	0	2014	30	1	0	0	0	0	0	0	1	0	0	1	0	0	0	0		408		129	44	75	1.77413		1.67283
2500923	G2P	0	0	1	1	0	0	1	0	0		0	0	0	0	0	0	0	0	0	0	0	0	2014	43	0	1	0	0	0	0	0	0	0	1	1	0	0	0	0		755		212	30	82	1.77413		2.33812
2504836	G2P	0	0	1	1	0	0	1	0	0	1.5682	0	0	0	1	1	0	0	0	0	1	0	0	2014	42	0	1	0	0	0	0	0	1	0	0	1	0	0	0	0	416	322	906	160	42	90	1.79055		1.80972
2504936	G2P	0	0	1	1	0	0	1	0	0		0	0	0	1	1	0	0	0	0	1	0	1	2014	50	0	1	0	0	0	0	0	0	1	0	0	0	1	0	0		862		182	35	90	1.7796		2.12183
2505057	G2P	0	1	0	0	0	1	0	0	1		0	0	0	0	0	0	0	0	0	0	0	0	2014	39	0	1	0	0	0	0	0	0	0	1	1	0	0	0	0		529					1.77687		2.0616
2505071	center	0	0	1	1	0	0	1	0	0	1.30103	0	0	0	1	1	0	0	1	0	0	0	0	2014	27	1	0	0	0	0	0	0	0	1	0	0	1	0	0	0	396	249	622	138	19	78	1.79055		1.37988
2505097	center	0	0	1	1	0	0	1	0	0	2.5172	0	0	0	0	0	0	0	0	0	0	0	0	2014	35	0	1	0	0	0	0	0	1	0	0	0	1	0	0	0	569	569	799	125	34	72	1.7796		1.97399
2505136	G2P	0	1	0	1	0	0	0	0	1		0	0	0	0	0	0	0	0	0	0	0	0	2014	28	1	0	0	0	0	0	0	1	0	0	1	0	0	0	0				190	49	80	1.78234		0
2505352	center	0	0	1	1	0	0	1	0	0	3.96379	0	0	0	0	0	0	0	0	0	0	0	0	2010	26	1	0	0	0	0	0	0	1	0	0	1	0	0	0	0	708	708	879	117	60	78	1.65366		5.6783
2505362	G2P	0	0	1	1	0	0	1	0	0		0	0	0	0	0	0	0	0	0	0	0	0	2014	45	0	1	0	0	0	0	0	1	0	0	1	0	0	0	0		277		151	25	79	1.7796		2.06708
2505364	G2P	0	0	1	1	0	0	1	0	0		0	0	0	0	0	0	0	0	0	0	0	0	2014	24	1	0	0	0	0	0	0	1	0	0	1	0	0	0	0		660		127	39	69	1.7796		1.93292
2505365	G2P	0	0	1	1	0	0	1	0	0	4.43136	0	0	0	0	0	0	0	0	0	0	0	0	2014	35	0	1	0	1	0	0	0	0	1	0	1	0	0	0	0	120	120	1047	151	56	94	1.77687		1.9384
2505366	G2P	0	0	1	1	0	0	1	0	0	3.54407	0	0	0	0	0	0	0	0	0	0	0	0	2013	39	0	1	0	0	0	0	0	1	0	0	0	1	0	0	0	537	537	1381	111	32	79	1.74675		3.0883
2505368	G2P	0	0	1	1	0	0	1	0	0		0	0	0	0	0	0	0	0	0	0	0	0	2014	20	1	0	0	0	0	0	0	0	0	1	1	0	0	0	0		389		145	35	85	1.7796		2.05065
2505390	center	0	0	1	1	0	0	1	0	0	4.2511	0	0	0	1	1	1	0	0	0	0	0	0	2012	27	1	0	0	0	0	0	0	1	0	0	0	1	0	0	0	285	285	388	154	21	95	1.73306		1.60164
2506037	G2P	0	0	1	1	0	0	1	0	0	4.8293	0	0	0	0	0	0	0	0	0	0	0	0	2014	45	0	1	0	0	0	0	0	1	0	0	1	0	0	0	0	518	518		141	32	96	1.7796		2.14374
2506873	G2P	0	0	1	1	0	0	1	0	0	2.42651	0	0	0	1	1	0	0	0	0	0	1	1	2014	50	0	1	0	0	0	0	0	0	1	0	1	0	0	0	0	1047	646	1557			90	1.7796		2.20945
2507936	center	0	0	1	1	0	0	1	0	0	1.30103	0	0	0	1	1	1	0	0	0	0	0	0	2014	31	0	1	0	0	0	0	0	0	1	0	1	0	0	0	0	626	327	763	144	40	85	1.78782		2.03149
2507951	center	0	0	1	1	0	0	1	0	0	4.87836	0	0	0	1	1	1	0	0	0	0	0	0	2014	25	1	0	0	0	0	0	0	0	1	0	0	1	0	0	0	171	171	559	102	22	71	1.77139		2.33812
2507958	center	0	0	1	1	0	0	1	0	0	4.53547	0	0	0	0	0	0	0	0	0	0	0	0	2014	37	0	1	0	0	0	0	0	1	0	0	0	1	0	0	0	559	559	1236	201	54	82	1.77687		1.99316
2507962	center	0	0	1	1	0	0	1	0	0	4.57034	0	0	0	0	0	0	0	0	0	0	0	0	2014	26	1	0	0	0	0	0	0	1	0	0	1	0	0	0	0	391	391	620	148	106	78	1.7796		2.03696
2507966	center	0	1	0	0	0	1	0	0	1	3.26411	0	0	0	0	0	0	0	0	0	0	0	0	2014	24	1	0	0	0	0	0	0	0	1	0	0	1	0	0	0	667	667	851	198	51	85	1.7796		0.0574949
2508445	center	0	0	1	1	0	0	1	0	0	1.30103	0	0	0	1	1	0	0	1	0	0	0	0	2014	31	0	1	0	0	0	0	0	0	1	0	0	1	0	0	0	961	846	542	159	31	87	1.79877		1.14168
2524750	G2P	0	0	1	1	0	0	1	0	0		0	0	0	1	1	0	0	1	0	0	0	0	2014	22	1	0	0	0	0	0	0	1	0	0	0	1	0	0	0		558		188	33	71	1.77413		0.558522
2524854	G2P	0	0	1	1	0	0	1	0	0		0	0	0	1	1	0	0	0	0	1	0	0	2014	53	0	0	1	0	0	0	0	0	1	0	1	0	0	0	0		172		155	32	89	1.77413		2.03696
2525898	G2P	0	0	1	0	1	0	0	1	0	4.98677	0	0	0	1	1	0	0	0	1	0	0	0	2014	51	0	0	1	0	0	0	0	1	0	0	1	0	0	0	0	1	1	22	148	16	92	1.78234		1.99042
2525935	G2P	0	0	1	1	0	0	1	0	0	4.91381	0	0	0	0	0	0	0	0	0	0	0	0	2014	37	0	1	0	0	0	0	0	0	1	0	0	1	0	0	0	64	64	474	64	18	73	1.7796		2.14648
2528171	center	0	0	1	1	0	0	1	0	0	5.05143	0	0	0	0	0	0	0	0	0	0	0	0	2014	49	0	1	0	0	0	0	0	1	0	0	0	1	0	0	0	422	422	1326	200	31	93	1.7796		2.13552
2528972	center	0	0	1	1	0	0	1	0	0	5.17756	0	0	0	1	1	0	0	0	0	0	1	0	2014	37	0	1	0	1	0	0	0	0	1	0	1	0	0	0	0	68	68	132	208	60	89	1.78234		2.06708
2530565	G2P	0	0	1	1	0	0	1	0	0		0	0	0	0	0	0	0	0	0	0	0	0	2013	52	0	0	1	0	0	0	0	0	1	0	0	1	0	0	0		608		176	39	68	1.76318		2.47775
2530713	G2P	0	0	1	1	0	0	1	0	0		0	0	0	0	0	0	0	0	0	0	0	0	2013	20	1	0	0	0	0	0	0	1	0	0	1	0	0	0	0		318		124	33	72	1.76044		2.01506
2531885	center	0	0	1	0	1	0	0	1	0	4.88081	0	0	0	0	0	0	0	0	0	0	0	0	2014	48	0	1	0	0	0	0	0	1	0	0	1	0	0	0	0	397	397	593	129	30	77	1.79055		0.783025
2533689	G2P	0	0	1	1	0	0	1	0	0		0	0	0	0	0	0	0	0	0	0	0	0	2014	35	0	1	0	0	0	0	0	1	0	0	0	1	0	0	0		572		242	45	88	1.78508		1.97399
2534134	G2P	0	0	1	1	0	0	1	0	0		0	0	0	1	1	0	0	0	0	1	0	1	2014	50	0	1	0	0	0	0	0	1	0	0	0	1	0	0	0		503		185	43	78	1.7796		2.29158
2534158	G2P	0	0	1	1	0	0	1	0	0		0	0	0	1	1	0	0	0	0	1	0	1	2014	29	1	0	0	0	0	0	0	0	1	0	0	1	0	0	0		527		180	44	84	1.78234		1.3963
2534215	G2P	0	0	1	1	0	0	1	0	0		0	0	0	1	1	0	0	0	0	1	0	0	2014	51	0	0	1	0	0	0	0	0	1	0	1	0	0	0	0		375		203	42	80	1.78508		1.87817
2535795	G2P	0	0	1	1	0	0	1	0	0		0	0	0	0	0	0	0	0	0	0	0	0	2014	44	0	1	0	0	0	0	0	1	0	0	1	0	0	0	0		372		120	67	92	1.78508		1.99589
2535802	G2P	0	0	1	1	0	0	1	0	0		0	0	0	1	1	0	0	0	0	1	0	0	2014	33	0	1	0	1	0	0	0	1	0	0	1	0	0	0	0		272		185	56	70	1.78234		1.8371
2535847	G2P	0	0	1	1	0	0	1	0	0		0	0	0	0	0	0	0	0	0	0	0	0	2014	69	0	0	1	1	0	0	0	0	0	1	1	0	0	0	0		186		138	29	96	1.78234		1.79329
2536157	G2P	0	0	1	1	0	0	1	0	0	5.08279	0	0	0	1	1	0	0	0	0	0	1	0	2014	40	0	1	0	0	0	0	0	1	0	0	1	0	0	0	0	457	457	620	154	49	88	1.78508		0.0602327
2536161	G2P	0	0	1	1	0	0	1	0	0	5.15229	0	0	0	0	0	0	0	0	0	0	0	0	2014	49	0	1	0	0	0	0	0	1	0	0	0	0	1	0	0	503	467	634	297	46	76	1.79055		2.00684
2536406	G2P	0	0	1	0	1	0	0	1	0		0	0	0	0	0	0	0	0	0	0	0	0	2013	45	0	1	0	0	0	0	0	0	1	0	0	0	1	0	0		709		138	32	97	1.76044		2.46407
2536901	G2P	0	0	1	1	0	0	1	0	0		0	0	0	0	0	0	0	0	0	0	0	0	2014	41	0	1	0	0	0	0	0	0	1	0	0	1	0	0	0		771		221	38	88	1.78508		1.99316
2536907	G2P	0	0	1	1	0	0	1	0	0		0	0	0	1	1	0	0	0	0	0	0	1	2014	38	0	1	0	0	0	0	0	0	1	0	0	1	0	0	0		875		270	65		1.78508		1.64545
2537186	G2P	0	1	0	1	0	0	0	0	1		0	0	0	1	1	0	0	0	0	0	1	1	2014	26	1	0	0	0	0	0	0	0	0	1	1	0	0	0	0		1080					1.77687		2.19576
2538587	center	0	0	1	1	0	0	1	0	0	1.59106	0	0	0	1	1	0	0	0	0	0	0	1	2015	47	0	1	0	0	0	0	0	1	0	0	0	1	0	0	0	533	533	678	141	35	84	1.8152		0.72553
2566098	center	0	0	1	1	0	0	1	0	0	4.21901	0	0	0	0	0	0	0	0	0	0	0	0	2014	64	0	0	1	1	0	0	1	1	0	0	1	0	0	0	1	407	407	1327	193	19	241			1.68925
2573106	G2P	0	0	1	1	0	0	1	0	0		0	0	0	0	0	0	0	0	0	0	0	0	2014	46	0	1	0	1	0	0	0	1	0	0	1	0	0	0	0		380		176	54	81	1.78508		1.82341
2573202	G2P	0	0	1	1	0	0	1	0	0	1.5682	0	0	0	1	1	0	0	0	0	0	1	0	2015	45	0	1	0	0	1	0	0	1	0	0	1	0	0	0	0	340	63		198	36	81	1.81793		0.980151
2592813	G2P	0	0	1	1	0	0	1	0	0	2.68305	0	0	0	1	1	0	0	0	0	1	0	0	2014	48	0	1	0	0	1	0	0	1	0	0	1	0	0	0	0	20	3	710	151	53	105	1.79329		2.05613
2592842	G2P	0	0	1	1	0	0	1	0	0	2.83378	0	0	0	1	1	0	0	0	0	1	0	1	2014	35	0	1	0	0	1	0	0	1	0	0	1	0	0	0	0	19	19	230	217	54	94	1.79329		1.55784
2592870	G2P	0	0	1	1	0	0	1	0	0	3.14301	0	0	0	1	1	0	0	0	0	0	1	0	2014	45	0	1	0	0	1	0	0	1	0	0	1	0	0	0	0	2	2	285	71	14	104	1.79329		1.27584
2593201	G2P	0	0	1	0	1	0	0	1	0	4.83442	0	1	1	0	0	0	0	0	0	0	0	1	2014	48	0	1	0	0	0	0	0	1	0	0	1	0	0	0	0	457	457	937	66	23	73	1.79329		1.87543
2593760	G2P	0	0	1	1	0	0	1	0	0		0	0	0	1	1	0	0	0	0	1	0	0	2014	53	0	0	1	0	0	0	0	0	1	0	0	0	1	0	0		611		191	29	93	1.79055		1.58795
2593766	G2P	0	0	1	1	0	0	1	0	0		0	0	0	1	1	0	0	0	0	1	0	0	2014	33	0	1	0	0	0	0	0	0	1	0	0	0	1	0	0		319		157	32	91	1.78782		1.99316
2594016	G2P	0	0	1	1	0	0	1	0	0		0	0	0	0	0	0	0	0	0	0	0	0	2014	42	0	1	0	0	0	0	0	1	0	0	1	0	0	0	0		337		199	28	70	1.78782		1.93566
2594062	G2P	0	0	1	0	1	0	0	1	0	4.30103	0	0	0	1	1	0	0	1	0	0	0	0	2014	30	1	0	0	0	0	0	0	1	0	0	1	0	0	0	0	332	332	716	125	28	73	1.78782		1.64545
2594274	G2P	0	0	1	1	0	0	1	0	0	4.07918	0	0	0	1	1	0	0	0	0	0	1	0	2014	33	0	1	0	0	0	0	0	1	0	0	1	0	0	0	0	6	6	371			76	1.79055		1.73306
2598457	G2P	0	0	1	1	0	0	1	0	0	1.27875	0	0	0	1	1	0	0	0	0	0	1	0	2014	60	0	0	1	0	0	0	0	0	1	0	0	0	1	0	0	1160	1160	1193	166	32	95	1.79055		1.51403
2599331	G2P	0	0	1	1	0	0	1	0	0		0	0	0	1	1	0	0	0	0	0	0	1	2014	52	0	0	1	0	0	0	0	1	0	0	0	1	0	0	0		414		155	44	84	1.79329		1.37988
2601476	G2P	0	0	1	1	0	0	1	0	0		0	0	0	1	1	0	0	1	0	0	0	0	2014	28	1	0	0	0	0	0	0	0	1	0	1	0	0	0	0		572		128	34	95	1.79603		1.13073
2603760	G2P	0	0	1	1	0	0	1	0	0		0	0	0	0	0	0	0	0	0	0	0	0	2014	46	0	1	0	0	0	0	0	0	0	1	1	0	0	0	0		352		182	50	90	1.79603		1.64271
2603764	G2P	0	0	1	1	0	0	1	0	0		0	0	0	0	0	0	0	0	0	0	0	0	2014	32	0	1	0	0	0	0	0	1	0	0	1	0	0	0	0		573		120	40	77	1.79603		1.4319
2604584	G2P	0	0	1	1	0	0	1	0	0		0	1	0	0	0	0	0	0	0	0	1	1	2014	35	0	1	0	0	0	0	0	0	0	1	1	0	0	0	0		960				100	1.79329		1.57153
2605488	G2P	0	0	1	1	0	0	1	0	0		0	0	0	0	0	0	0	0	0	0	0	0	2014	59	0	0	1	0	0	0	0	1	0	0	1	0	0	0	0		164		217	22	122	1.79603		1.61259
2606083	G2P	0	0	1	1	0	0	1	0	0		0	0	0	1	1	0	0	0	0	0	0	0	2014	54	0	0	1	0	1	0	0	1	0	0	0	1	0	0	0		65				82	1.79603		1.44285
2607406	G2P	0	0	1	1	0	0	1	0	0		0	0	0	1	1	0	0	0	0	0	1	1	2014	50	0	1	0	0	0	0	0	1	0	0	1	0	0	0	0		458					1.79603		1.5332
2608707	G2P	0	0	1	1	0	0	1	0	0		0	0	0	0	0	0	0	0	0	0	0	0	2014	57	0	0	1	0	0	0	1	1	0	0	0	1	0	0	1		802		179	37	143	1.78508		1.72485
2609656	G2P	0	0	1	1	0	0	1	0	0	2.71933	0	0	0	1	1	0	0	0	0	0	0	0	2014	46	0	1	0	0	0	0	0	0	1	0	1	0	0	0	0	185	42	655	176	43	81	1.80151		1.16359
2611260	G2P	0	0	1	1	0	0	1	0	0		0	1	1	0	0	0	0	0	0	0	0	1	2014	54	0	0	1	1	0	0	0	1	0	0	1	0	0	0	0		559		171	52	89	1.79877		1.63176
2611583	center	0	0	1	1	0	0	1	0	0	4.38787	0	0	0	1	1	0	0	0	0	0	1	0	2015	36	0	1	0	1	0	0	0	1	0	0	1	0	0	0	0	85	35	241	144	54	76	1.80972		0.747433
2612700	G2P	0	0	1	1	0	0	1	0	0		0	0	0	0	0	0	0	0	0	0	0	0	2014	37	0	1	0	0	0	0	0	0	0	1	1	0	0	0	0				188	47	86	1.79055		1.60986
2613691	G2P	0	0	1	1	0	0	1	0	0		0	1	1	0	0	0	0	0	0	0	1	0	2014	57	0	0	1	0	0	0	0	0	0	1	1	0	0	0	0		452		193	35	102	1.80151		1.48118
2615056	G2P	0	0	1	1	0	0	1	0	0		0	0	0	1	1	0	0	1	0	0	0	0	2014	23	1	0	0	1	0	0	0	1	0	0	1	0	0	0	0		249		192	58	72	1.80151		1.57974
2615237	G2P	0	0	1	0	1	0	0	1	0		0	0	0	1	1	0	0	0	0	0	1	0	2014	45	0	1	0	1	0	0	0	0	1	0	0	1	0	0	0		498		156	41	88	1.80151		1.36345
2615253	G2P	0	0	1	1	0	0	1	0	0		0	0	0	0	0	0	0	0	0	0	0	0	2014	44	0	1	0	1	0	0	0	1	0	0	1	0	0	0	0		394		165	42	77	1.79877		1.07598
2635944	G2P	0	0	1	1	0	0	1	0	0	2.65225	0	0	0	1	1	0	0	0	0	0	0	0	2015	40	0	1	0	0	1	0	0	1	0	0	0	1	0	0	0	667	142	959	176	28	84	1.83162		0.123203
2636744	center	0	0	1	1	0	0	1	0	0	4.39794	0	0	0	0	0	0	0	0	0	0	0	0	2014	30	1	0	0	0	0	0	0	1	0	0	1	0	0	0	0	579	579	646	139	43	91	1.79329		1.69199
2636773	G2P	0	0	1	1	0	0	1	0	0		0	0	0	1	1	0	0	0	0	0	1	0	2014	43	0	1	0	0	0	0	0	1	0	0	1	0	0	0	0		235		203	48	110	1.79329		1.75496
2636937	G2P	0	0	1	1	0	0	1	0	0		0	0	0	0	0	0	0	0	0	0	0	0	2014	32	0	1	0	0	0	0	0	0	0	1	1	0	0	0	0		462					1.79055		0.0355921
2637090	G2P	0	0	1	1	0	0	1	0	0		0	0	0	0	0	0	0	0	0	0	0	0	2014	57	0	0	1	0	0	0	0	1	0	0	1	0	0	0	0		601				90	1.79329		1.51129
2637130	G2P	1	0	0	1	0	0	0	1	0		0	0	0	0	0	0	0	0	0	0	0	0	2014	44	0	1	0	0	0	0	0	0	0	1	1	0	0	0	0		514					1.79329		1.62902
2637140	G2P	0	0	1	1	0	0	1	0	0		0	0	0	0	0	0	0	0	0	0	0	0	2014	26	1	0	0	0	0	0	0	0	0	1	1	0	0	0	0		654					1.79329		1.39357
2637188	G2P	0	0	1	1	0	0	1	0	0	6.14613	0	0	0	0	0	0	0	0	0	0	1	1	2015	37	0	1	0	0	0	0	0	1	0	0	1	0	0	0	0	35	35	360			71	1.80424		1.22656
2637193	G2P	0	0	1	1	0	0	1	0	0		0	0	0	0	0	0	0	0	0	0	0	0	2015	28	1	0	0	0	0	0	0	1	0	0	1	0	0	0	0		541		160		85	1.80424		1.33607
2637196	G2P	0	0	1	1	0	0	1	0	0		0	0	0	0	0	0	0	0	0	0	0	0	2014	26	1	0	0	0	0	0	0	1	0	0	1	0	0	0	0		288		137	58	81	1.80151		1.32786
2637199	G2P	0	0	1	1	0	0	1	0	0		0	1	1	0	0	0	0	0	0	0	1	0	2014	39	0	1	0	1	1	0	0	1	0	0	1	0	0	0	0		64		213	49	72	1.79877		1.59069
2637202	G2P	0	0	1	1	0	0	1	0	0		0	0	0	0	0	0	0	0	0	0	0	0	2014	55	0	0	1	0	0	0	0	0	1	0	1	0	0	0	0		117		119	24	143	1.80151		1.47844
2637215	G2P	0	0	1	1	0	0	1	0	0	4.90849	0	0	0	0	0	0	0	0	0	0	0	0	2014	29	1	0	0	0	0	0	0	1	0	0	1	0	0	0	0	348	348	871	146	29	81	1.79877		1.56605
2637232	G2P	0	0	1	1	0	0	1	0	0		0	0	0	0	0	0	0	0	0	0	0	0	2014	49	0	1	0	0	0	0	0	0	1	0	1	0	0	0	0		85		137	25	76	1.79603		1.54689
2637356	G2P	0	0	1	1	0	0	1	0	0	5.33846	0	0	0	1	1	0	0	0	0	0	1	0	2014	59	0	0	1	0	1	0	0	0	1	0	0	1	0	0	0	74	74				102	1.79877		0.438056
2637688	center	0	0	1	1	0	0	1	0	0	6.32616	0	0	0	0	0	0	0	0	0	0	0	0	2014	69	0	0	1	0	0	0	0	1	0	0	0	1	0	0	0	149	149	412	191	41	80	1.7796		1.95209
2637695	center	0	0	1	1	0	0	1	0	0	4.66055	0	0	0	0	0	0	0	0	0	0	0	0	2014	32	0	1	0	0	1	0	0	0	1	0	0	1	0	0	0	236	236	772	196	35	92	1.78782		1.93018
2637702	center	0	0	1	1	0	0	1	0	0	4.59026	0	0	0	0	0	0	0	0	0	0	0	0	2014	24	1	0	0	0	0	0	0	0	1	0	1	0	0	0	0	307	307	662	165	68	81	1.79329		1.65366
2637714	center	0	0	1	0	0	1	0	0	1	4.71913	0	0	0	0	0	0	0	0	0	0	0	0	2014	31	0	1	0	0	0	0	0	1	0	0	1	0	0	0	0	693	693	1013			91	1.78508		1.43737
2637719	center	0	0	1	1	0	0	1	0	0	4.73991	0	0	0	0	0	0	0	0	0	0	0	0	2014	51	0	0	1	0	0	0	0	1	0	0	0	1	0	0	0	621	621	881	160	28	101	1.79603		1.5332
2638479	G2P	0	0	1	1	0	0	1	0	0		0	0	0	0	0	0	0	0	0	0	0	0	2014	42	0	1	0	0	0	0	0	0	0	1	1	0	0	0	0		355		168	45	83	1.80151		1.1937
2638887	center	0	0	1	1	0	0	1	0	0	5.35837	0	0	0	0	0	0	0	0	0	0	0	0	2014	31	0	1	0	0	0	0	0	1	0	0	0	1	0	0	0	695	695	5731	105	17	88	1.79055		1.96851
2640102	G2P	0	1	0	1	0	0	0	0	1		0	0	0	0	0	0	0	0	0	0	0	0	2015	33	0	1	0	0	0	0	0	0	0	1	1	0	0	0	0		893		142	37	89	1.80424		0.632444
2640200	G2P	0	0	1	1	0	0	1	0	0		0	0	0	0	0	0	0	0	0	0	0	0	2014	29	1	0	0	0	0	0	0	0	0	1	1	0	0	0	0		447					1.79603		1.60986
2640611	G2P	0	0	1	1	0	0	1	0	0		0	0	0	0	0	0	0	0	0	0	0	0	2014	52	0	0	1	0	0	0	1	0	1	0	0	0	1	0	1						110	1.78508		1.82615
2640628	G2P	0	0	1	0	1	0	0	1	0		0	0	0	1	1	0	0	0	0	0	1	1	2014	27	1	0	0	0	0	0	0	1	0	0	1	0	0	0	0		617		141	38	84	1.79877		0.717317
2640639	G2P	0	0	1	1	0	0	1	0	0	5.01284	0	0	0	1	1	0	0	0	0	0	1	0	2015	47	0	1	0	0	1	0	0	1	0	0	0	1	0	0	0	81	81	759	152	30	95	1.80424		1.47023
2640654	center	0	0	1	1	0	0	1	0	0	1.78533	0	0	0	1	1	0	0	0	0	0	1	0	2015	45	0	1	0	1	0	0	0	1	0	0	0	1	0	0	0	265	265	555	190	49	95	1.80424		1.11704
2640668	G2P	0	0	1	1	0	0	1	0	0		0	0	0	0	0	0	0	0	0	0	0	0	2014	33	0	1	0	1	0	0	0	0	0	1	1	0	0	0	0		717					1.79877		1.577
2640888	G2P	0	0	1	1	0	0	1	0	0		0	0	0	0	0	0	0	0	0	0	0	0	2014	55	0	0	1	0	1	0	1	0	0	1	1	0	0	0	0		302					1.79603		0.0355921
2640923	G2P	0	0	1	1	0	0	1	0	0		0	0	0	1	1	0	0	0	0	0	0	0	2014	56	0	0	1	0	0	0	0	1	0	0	1	0	0	0	0		814		103	25	75	1.80151		1.48939
2643743	center	0	0	1	1	0	0	1	0	0	1.59106	0	0	0	1	1	0	0	1	0	0	0	0	2015	52	0	0	1	0	0	0	0	1	0	0	1	0	0	0	0	482	482	796	167	53	97	1.81793		0.750171
2644916	G2P	0	0	1	1	0	0	1	0	0	6.24452	0	0	0	1	1	0	0	0	0	0	0	1	2015	49	0	1	0	0	0	0	0	1	0	0	0	1	0	0	1	98	98	564	188	43	97	1.8152		0.747433
2644952	center	0	0	1	1	0	0	1	0	0	4.56925	0	0	0	0	0	0	0	0	0	0	0	0	2015	57	0	0	1	0	0	0	0	1	0	0	1	0	0	1	1	685	685	1472	217	36	90	1.81793		0.750171
2644993	G2P	0	0	1	1	0	0	1	0	0		0	0	0	1	1	0	0	0	0	0	0	1	2014	35	0	1	0	0	0	0	0	1	0	0	0	1	0	0	0		420		117	43	79	1.79603		1.4757
2704314	G2P	0	0	1	1	0	0	1	0	0		0	0	0	0	0	0	0	0	0	0	0	0	2014	38	0	1	0	0	1	0	0	0	1	0	0	1	0	0	0		263		115	24	73	1.80151		0.596851
2704572	G2P	0	0	1	1	0	0	1	0	0		0	0	0	0	0	0	0	0	0	0	0	0	2014	63	0	0	1	0	0	0	1	0	0	1	1	0	0	0	0		689		104	31	127	1.77413		2.28611
2704594	G2P	0	0	1	1	0	0	1	0	0		0	0	0	1	1	0	0	0	0	0	1	1	2015	36	0	1	0	0	0	0	0	0	0	1	1	0	0	0	0		740		222	42	85	1.80424		1.31417
2704610	G2P	0	0	1	1	0	0	1	0	0		0	0	0	0	0	0	0	0	0	0	0	0	2015	49	0	1	0	0	0	0	0	0	0	1	1	0	0	0	0		645		129	25	89	1.80424		1.12526
2704625	G2P	0	0	1	1	0	0	1	0	0	4.39794	0	0	0	1	1	0	0	0	0	0	1	0	2015	48	0	1	0	0	0	0	0	0	0	1	1	0	0	0	0	40	40	700	114	18	87	1.80424		0.837782
2716057	G2P	0	0	1	1	0	0	1	0	0		0	0	0	1	1	0	0	0	0	0	0	1	2014	37	0	1	0	0	0	0	0	1	0	0	0	1	0	0	0		382		187		101	1.80151		1.51951
2809407	G2P	0	0	1	1	0	0	1	0	0		0	0	0	0	0	0	0	0	0	0	0	0	2015	47	0	1	0	0	0	0	0	0	0	1	1	0	0	0	0		571		140	38	101	1.80698		0.66256
2809679	G2P	0	1	0	0	0	1	0	0	1		0	0	0	0	0	0	0	0	0	0	0	0	2015	23	1	0	0	0	0	0	0	0	0	1	1	0	0	0	0		652		175	74	89	1.81246		0.651608
2809704	G2P	0	1	0	0	0	1	0	0	1		0	0	0	1	1	0	0	0	0	0	0	0	2015	39	0	1	0	0	0	0	0	0	0	1	1	0	0	0	0		511		159	31	100	1.81246		0.533881
2809873	G2P	0	1	0	0	0	1	0	0	1		0	0	0	1	1	0	0	1	0	0	0	0	2015	35	0	1	0	0	0	0	0	0	0	1	1	0	0	0	0		603		123	37	78	1.8152		0.676249
2811775	G2P	0	0	1	1	0	0	1	0	0		0	0	0	1	1	0	0	0	0	0	0	0	2015	34	0	1	0	0	0	0	0	1	0	0	0	1	0	0	0		420		180	45	82	1.80972		0.928131
2811785	G2P	0	0	1	1	0	0	1	0	0		0	0	0	0	0	0	0	0	0	0	0	0	2015	52	0	0	1	0	0	0	1	1	0	0	1	0	0	0	0		165		142	38	167	1.80972		1.24298
2811796	G2P	0	0	1	1	0	0	1	0	0		0	1	1	0	0	0	0	0	0	0	0	0	2015	39	0	1	0	0	0	0	0	1	0	0	1	0	0	0	0		292		85	12	82	1.81246		1.08693
2811807	G2P	0	0	1	0	1	0	0	1	0		0	0	0	0	0	0	0	0	0	0	0	0	2014	33	0	1	0	1	0	0	0	0	1	0	1	0	0	0	0		395		170	65	74	1.78508		1.05955
2812074	G2P	0	0	1	1	0	0	1	0	0		0	0	0	1	1	0	0	0	0	0	1	0	2015	54	0	0	1	0	1	0	1	1	0	0	1	0	0	0	1		27		146	26	168	1.80972		0.867899
2812106	G2P	0	0	1	1	0	0	1	0	0		0	0	0	0	0	0	0	0	0	0	0	0	2015	26	1	0	0	0	0	0	0	0	1	0	0	1	0	0	0		577				105	1.80972		0.555784
2812107	G2P	0	0	1	1	0	0	1	0	0		0	0	0	1	1	0	0	0	0	1	0	0	2015	33	0	1	0	1	0	0	0	1	0	0	0	1	0	0	0		311		83	32	97	1.81246		0.865161
2812122	G2P	0	0	1	1	0	0	1	0	0		0	0	0	1	1	0	0	0	0	0	0	0	2015	57	0	0	1	0	0	0	0	1	0	0	1	0	0	0	0		154		141	32	79	1.80972		1.1937
2812132	G2P	0	1	0	0	0	1	0	0	1		0	0	0	0	0	0	0	0	0	0	0	0	2015	47	0	1	0	1	0	0	0	0	0	1	1	0	0	0	0		811		177	33	81	1.81793		1.22656
2812136	G2P	0	1	0	0	1	0	0	1	0		0	0	0	0	0	0	0	0	0	0	0	0	2015	36	0	1	0	0	0	0	0	0	1	0	1	0	0	0	0		27		153	41	68	1.80698		1.01848
2812171	G2P	0	0	1	1	0	0	1	0	0		0	0	0	0	0	0	0	0	0	0	0	0	2015	30	1	0	0	0	0	0	0	0	1	0	0	1	0	0	0				159	42	103	1.80972		0
2812178	G2P	0	0	1	1	0	0	1	0	0		0	1	1	0	0	0	0	0	0	0	0	0	2015	23	1	0	0	0	0	0	0	1	0	0	0	1	0	0	0		717		100	45	108	1.8152		0.418891
2812200	G2P	0	1	0	1	0	0	0	0	1		0	1	1	0	0	0	0	0	0	0	0	0	2015	24	1	0	0	1	0	0	1	1	0	0	0	1	0	0	0		458		163	25	407	1.80698		0.4846
2812374	G2P	0	0	1	1	0	0	1	0	0		0	0	0	0	0	0	0	0	0	0	0	0	2015	57	0	0	1	0	0	0	0	1	0	0	0	1	0	0	0		283		105	33	125	1.80698		0.969199
2812381	G2P	0	0	1	1	0	0	1	0	0		0	0	0	1	1	0	0	1	0	0	0	0	2015	41	0	1	0	0	0	0	0	0	1	0	1	0	0	0	0		898		168	33	74	1.81246		0.873374
2812395	G2P	0	1	0	0	0	1	0	0	1		0	0	0	0	0	0	0	0	0	0	0	0	2015	49	0	1	0	1	0	0	0	1	0	0	1	0	0	0	0		278		173	42	89	1.80972		1.24298
2812436	G2P	0	1	0	1	0	0	0	0	1		0	1	1	0	0	0	0	0	0	1	0	0	2015	24	1	0	0	0	0	0	0	0	1	0	0	0	1	0	0		592		138	40	84	1.8152		0.862423
2812706	G2P	0	0	1	1	0	0	1	0	0	3.86451	0	1	1	0	0	0	0	0	0	0	1	0	2015	73	0	0	1	0	1	0	0	1	0	0	0	0	1	0	0	113	113	769	109	19	226	1.81246		1.11157
2820077	G2P	0	0	1	1	0	0	1	0	0		0	0	0	0	0	0	0	0	0	0	0	0	2015	34	0	1	0	0	0	0	0	0	0	1	1	0	0	0	0		812					1.80972		1.21561
2820114	G2P	0	0	1	1	0	0	1	0	0	1.32222	0	0	0	1	1	0	0	0	0	0	0	0	2016	24	1	0	0	0	0	0	0	0	1	0	1	0	0	0	0	1120	1120	1397	129	29	102	1.84805		0
2820136	G2P	0	0	1	1	0	0	1	0	0		0	1	1	0	0	0	0	0	0	0	0	1	2015	41	0	1	0	0	1	0	0	0	1	0	0	1	0	0	0		142				56	1.80972		0.963723
2825336	G2P	0	0	1	1	0	0	1	0	0		0	0	0	1	1	0	0	0	0	0	0	1	2015	48	0	1	0	1	0	0	0	1	0	0	0	0	1	0	0		529		164	71	80	1.80698		1.15537
2826724	G2P	0	1	0	0	0	1	0	0	1	4.92351	0	0	0	0	0	0	0	0	0	0	0	0	2015	32	0	1	0	0	0	0	0	0	0	1	1	0	0	0	0	574	460	1475	154	40	73	1.83436		0.287474
2827530	G2P	0	0	1	1	0	0	1	0	0		0	0	0	0	0	0	0	0	0	0	0	0	2015	54	0	0	1	0	0	0	0	0	0	1	1	0	0	0	1		204					1.80698		1.18823
2827567	G2P	0	0	1	1	0	0	1	0	0	4.90526	0	0	0	1	1	0	0	0	0	0	1	0	2015	39	0	1	0	0	0	0	0	0	1	0	0	0	1	0	0	1145	1145	1707	180	40	75	1.83436		0.0383299
2828783	G2P	0	0	1	1	0	0	1	0	0		0	0	0	0	0	0	0	0	0	0	0	0	2015	53	0	0	1	1	0	0	0	1	0	0	1	0	0	0	1		116		170	37	92	1.8152		1.08419
2828794	G2P	0	1	0	1	0	0	0	0	1		0	0	0	1	1	0	0	0	0	0	0	0	2015	21	1	0	0	0	0	0	0	1	0	0	1	0	0	0	0		409				102	1.8152		0.960986
2828814	center	0	0	1	1	0	0	1	0	0	4.85339	0	1	1	0	0	0	0	0	0	0	0	0	2015	43	0	1	0	0	0	0	0	1	0	0	1	0	0	0	0	531	531	567	223	36	90	1.8152		0.95551
2828843	G2P	0	0	1	1	0	0	1	0	0		0	0	0	1	1	0	0	0	0	0	0	0	2015	39	0	1	0	0	0	0	0	0	1	0	0	1	0	0	0		571		116	12	79	1.80698		1.14716
2829364	G2P	0	0	1	1	0	0	1	0	0		0	0	0	0	0	0	0	0	0	0	0	0	2015	68	0	0	1	1	0	0	0	0	0	1	1	0	0	0	1		334					1.80972		1.44285
2829589	G2P	0	0	1	0	1	0	0	1	0		0	0	0	0	0	0	0	0	0	0	0	0	2015	29	1	0	0	0	0	0	0	0	0	1	1	0	0	0	0		871					1.80424		1.17454
2831008	G2P	0	1	0	0	0	1	0	0	1		0	1	1	0	0	0	0	0	0	0	0	0	2015	52	0	0	1	1	0	0	0	1	0	0	1	0	0	0	0		233				85	1.80972		0.941821
2831424	G2P	0	0	1	1	0	0	1	0	0		0	0	0	0	0	0	0	0	0	0	0	0	2015	25	1	0	0	0	0	0	0	0	1	0	0	1	0	0	0		571		184	42	85	1.8152		0.799452
2831485	G2P	0	0	1	1	0	0	1	0	0		0	0	0	0	0	0	0	0	0	0	0	0	2015	35	0	1	0	1	0	0	0	0	1	0	0	0	1	0	0		399		183	39	90	1.81246		0.804928
2831563	G2P	0	0	1	1	0	0	1	0	0		0	0	0	0	0	0	0	0	0	0	0	0	2015	28	1	0	0	1	1	0	0	0	1	0	1	0	0	0	0		57		115	40	91	1.80698		1.50856
2831588	G2P	0	0	1	1	0	0	1	0	0		0	0	0	0	0	0	0	0	0	0	0	0	2015	49	0	1	0	0	0	0	0	1	0	0	0	1	0	0	0		794		217	72	93	1.8152		1.08966
2831644	G2P	0	0	1	1	0	0	1	0	0	1.88649	0	0	0	1	1	0	0	0	0	0	1	0	2016	52	0	0	1	0	1	0	0	1	0	0	1	0	0	0	0	123	42	1058	165	45	87	1.85079		0
2838252	G2P	0	0	1	1	0	0	1	0	0		0	0	0	0	0	0	0	0	0	0	0	0	2015	26	1	0	0	0	0	0	0	0	1	0	0	1	0	0	0		723		169	69	96	1.80698		1.22382
2838256	G2P	0	1	0	1	0	0	0	0	1	4.27875	0	0	0	0	0	0	0	0	0	0	0	0	2015	68	0	0	1	1	0	0	0	1	0	0	1	0	0	0	0	4	4	237	134		137	1.80698		0.36961
2838284	G2P	0	0	1	1	0	0	1	0	0	4.88081	0	0	0	1	1	0	0	0	0	0	1	0	2015	38	0	1	0	0	0	0	0	0	1	0	0	1	0	0	0	46	46	548	123	29	82	1.81246		1.18001
2839600	G2P	0	0	1	0	1	0	0	1	0		0	0	0	0	0	0	0	0	0	0	0	0	2015	43	0	1	0	0	0	0	0	0	1	0	1	0	0	0	0		478		151	58	88	1.81793		0.793977
2839621	G2P	0	0	1	1	0	0	1	0	0		0	0	0	0	0	0	0	0	0	0	0	0	2015	43	0	1	0	0	0	0	0	0	1	0	0	1	0	0	0				183	54	85	1.81793		0.0136893
2839646	G2P	0	0	1	1	0	0	1	0	0		0	0	0	0	0	0	0	0	0	0	0	0	2015	30	1	0	0	0	0	0	0	1	0	0	0	1	0	0	0		420		162	38	97	1.80698		1.01848
2839683	G2P	0	0	1	1	0	0	1	0	0		0	0	0	1	1	0	0	0	0	1	0	0	2015	44	0	1	0	0	1	0	0	0	1	0	0	1	0	0	0		299				75	1.80972		1.26489
2843097	center	0	0	1	1	0	0	1	0	0	4.86279	0	0	0	0	0	0	0	0	0	0	0	0	2015	36	0	1	0	1	0	0	0	1	0	0	1	0	0	0	0	722	722	943	177	68	93	1.82067		0.837782
2843230	G2P	0	0	1	1	0	0	1	0	0		0	0	0	0	0	0	0	0	0	0	0	0	2015	36	0	1	0	0	0	0	0	0	0	1	0	1	0	0	0		1221		113	43	92	1.82067		0.919918
2844406	G2P	0	1	0	0	0	1	0	0	1		0	0	0	0	0	0	0	0	0	0	0	0	2015	43	0	1	0	1	0	0	0	0	0	1	1	0	0	0	0		262		172	58	94	1.81793		0.865161
2909164	G2P	0	0	1	0	0	1	0	0	1		0	0	0	0	0	0	0	0	0	0	0	0	2015	35	0	1	0	0	0	0	0	0	0	1	1	0	0	0	0		331		161	38	87	1.82067		0.752909
2909971	center	0	1	0	0	0	1	0	0	1	5.35169	0	0	0	1	1	0	0	0	0	0	0	0	2015	48	0	1	0	0	0	0	0	1	0	0	1	0	0	0	0	276	276	1192	196	32	84	1.82067		0.903491
2911194	center	0	0	1	0	0	1	0	0	1	4.6447	0	0	0	1	1	0	0	0	0	0	0	0	2015	53	0	0	1	0	0	0	0	0	1	0	1	0	0	0	0	685	685	2301	216	35	94	1.82067		0.52293
3027047	G2P	0	1	0	1	0	0	0	0	1		0	1	1	0	0	0	0	0	0	1	0	0	2015	31	0	1	0	0	0	0	0	0	0	1	1	0	0	0	0		538				98	1.82067		0.711841
3027752	center	0	1	0	0	0	1	0	0	1	3.80909	0	0	0	0	0	0	0	0	0	0	0	0	2015	31	0	1	0	0	0	0	0	0	0	1	1	0	0	0	0	560	496	651	106	49	59	1.82888		0.334018
3027754	center	0	0	1	1	0	0	1	0	0	4.99218	0	0	0	0	0	0	0	0	0	0	0	0	2015	24	1	0	0	0	0	0	0	0	0	1	0	0	1	0	0	493	493	357	180	60	80	1.82341		0.665298
3038594	center	0	0	1	0	0	1	0	0	1	4.50792	0	0	0	1	1	0	0	1	0	0	0	0	2015	53	0	0	1	0	0	0	0	0	1	0	1	0	0	0	0	240	240	447	117	37	94	1.82615		0.490075
3038604	center	0	0	1	1	0	0	1	0	0	5.30741	0	0	0	1	1	0	0	0	0	0	0	0	2015	29	1	0	0	0	0	0	0	1	0	0	0	1	0	0	0	158	158	981	62	8	83	1.82341		0.249144
3038637	G2P	0	0	1	1	0	0	1	0	0		0	0	0	1	1	0	0	1	0	0	0	0	2015	31	0	1	0	0	0	0	0	1	0	0	0	1	0	0	0		603		191	48	95	1.82888		0.558522
3038676	center	0	0	1	1	0	0	1	0	0	4.482	0	0	0	1	1	0	0	1	0	0	0	0	2015	50	0	1	0	1	0	0	0	1	0	0	1	0	0	0	0	583	583	659	209	66	85	1.82888		0.594114
3039818	G2P	0	1	0	0	0	1	0	0	1	3.40243	0	0	0	1	1	0	0	0	0	0	0	0	2015	25	1	0	0	0	0	0	0	1	0	0	0	0	1	0	0	459	459	1243	158	45	82	1.82341		0.555784
3039822	G2P	0	0	1	1	0	0	1	0	0		0	0	0	1	1	0	0	0	0	1	0	0	2015	26	1	0	0	0	0	0	0	0	1	0	1	0	0	0	0		145		119	42	86	1.82615		0.678987
3039826	G2P	0	0	1	1	0	0	1	0	0		0	0	0	0	0	0	0	0	0	0	0	0	2015	43	0	1	0	0	0	0	0	0	0	1	1	0	0	0	0		461					1.82615		0.104038
3047354	center	0	0	1	1	0	0	1	0	0	0	0	0	0	1	1	0	0	1	0	0	0	0	2015	32	0	1	0	1	0	0	0	1	0	0	1	0	0	0	0	758	370	1451	141	36	74	1.83162		0.377823
3057734	G2P	0	1	0	0	0	1	0	0	1		0	0	0	0	0	0	0	0	0	0	0	0	2015	39	0	1	0	0	0	0	0	0	0	1	1	0	0	0	0		841		149	33	78	1.82615		0.533881
3058076	G2P	0	0	1	1	0	0	1	0	0	4.97589	0	0	0	0	0	0	0	0	0	0	0	0	2016	35	0	1	0	0	0	0	0	1	0	0	1	0	0	0	0	587	538	1129	165	47	64	1.83984		0
3058535	G2P	0	1	0	1	0	0	0	0	1		0	0	0	0	0	0	0	0	0	0	0	0	2015	41	0	1	0	0	0	0	0	1	0	0	0	0	1	0	0		470		126	32	83	1.82615		0.599589
3059965	G2P	0	0	1	1	0	0	1	0	0		0	0	0	0	0	0	0	0	0	0	0	0	2015	58	0	0	1	0	0	0	0	1	0	0	0	0	1	0	0		506		92	56	92	1.83436		0.391513
3060449	center	0	0	1	0	1	0	0	1	0	4.52498	0	0	0	0	0	0	0	0	0	0	0	0	2015	41	0	1	0	0	0	0	0	0	1	0	1	0	0	0	0	624	624	952	239	38	89	1.82341		0.314853
3062136	center	0	0	1	0	1	0	0	1	0	5.76191	0	0	0	1	1	0	0	0	0	0	0	1	2015	50	0	1	0	0	0	0	0	0	1	0	0	1	0	0	0	495	495				89	1.83162		0.607803
3064767	center	0	0	1	1	0	0	1	0	0	1.30103	0	0	0	1	1	0	0	1	0	0	0	0	2015	29	1	0	0	0	0	0	0	1	0	0	1	0	0	0	0	444	444	1382	136	30	88	1.82067		1.06502
3069526	G2P	0	0	1	1	0	0	1	0	0	6.07555	0	0	0	1	1	0	0	0	0	0	1	0	2016	44	0	1	0	1	0	0	0	1	0	0	1	0	0	0	0	201	201	1246	137	30	96	1.84805		0
3070234	center	0	0	1	1	0	0	1	0	0	4.5966	0	0	0	0	0	0	0	0	0	0	0	0	2015	45	0	1	0	1	0	0	0	0	0	1	1	0	0	0	0	988	988	765				1.82067		1.1499
3070336	center	0	0	1	1	0	0	1	0	0	2.92117	0	0	0	1	1	0	0	0	0	0	1	0	2016	43	0	1	0	0	0	0	0	0	1	0	0	1	0	0	0	373	169	979	121	27	85	1.8371		0.391513
3070399	G2P	0	0	1	1	0	0	1	0	0		0	0	0	0	0	0	0	0	0	0	0	0	2015	26	1	0	0	0	0	0	0	0	0	1	1	0	0	0	0		219					1.83162		0.613279
3070704	G2P	0	0	1	1	0	0	1	0	0	6.30535	0	0	0	1	1	0	0	0	0	0	0	0	2016	53	0	0	1	0	0	0	0	0	1	0	1	0	0	0	0	132	132	228	198	40	81	1.84531		0
3070791	G2P	0	0	1	1	0	0	1	0	0	3.76042	0	0	0	1	1	0	0	0	0	0	0	0	2016	37	0	1	0	1	0	0	0	1	0	0	1	0	0	0	0	240	240	1316	193	66	91	1.84531		0
3070797	G2P	0	0	1	1	0	0	1	0	0	4.57864	0	0	0	1	1	0	0	0	0	1	0	0	2016	24	1	0	0	0	0	0	0	1	0	0	0	1	0	0	0	493	493	1333	167	54	80	1.84257		0.0328542
3070818	G2P	0	0	1	1	0	0	1	0	0	4.24797	0	0	0	1	1	0	0	0	0	0	0	1	2016	27	1	0	0	0	0	0	0	0	1	0	1	0	0	0	0	846	846	720	148	44	98	1.84531		0
3071970	G2P	0	1	0	0	0	1	0	0	1		0	0	0	0	0	0	0	0	0	0	0	0	2016	35	0	1	0	0	0	0	0	0	1	0	1	0	0	0	0		499		125	34	89	1.8371		0.43258
3073958	G2P	0	0	1	1	0	0	1	0	0		0	0	0	0	0	0	0	0	0	0	0	0	2015	38	0	1	0	0	0	0	0	0	1	0	1	0	0	0	0		477		182	31	95	1.82067		0.780287
3074011	G2P	0	1	0	1	0	0	0	0	1		0	0	0	0	0	0	0	0	0	0	0	0	2016	37	0	1	0	0	0	0	0	1	0	0	1	0	0	0	0		430		177	49	86	1.8371		0.364134
3074043	G2P	0	0	1	1	0	0	1	0	0		0	0	0	1	1	0	0	0	0	1	0	0	2015	28	1	0	0	1	0	0	0	1	0	0	0	1	0	0	0		776		208	63	73	1.83162		0.40794
3074051	center	0	1	0	1	0	0	0	0	1	4.09146	0	0	0	0	0	0	0	0	0	0	1	0	2015	25	1	0	0	0	0	0	0	1	0	0	0	1	0	0	0	668	668	723	184	51	86	1.83162		0.542094
3074075	G2P	0	1	0	1	0	0	0	0	1		0	1	1	0	0	0	0	0	0	0	0	0	2015	37	0	1	0	0	0	0	0	1	0	0	1	0	0	0	0		556		159	50	82	1.83436		0.25462
3074125	G2P	0	0	1	1	0	0	1	0	0		0	0	0	1	1	0	0	0	0	0	1	0	2015	38	0	1	0	1	0	0	0	0	1	0	0	1	0	0	0		361		190	58	85	1.82341		0.591376
3074658	G2P	0	0	1	1	0	0	1	0	0		0	0	0	1	1	0	0	0	0	0	0	0	2015	45	0	1	0	0	0	0	0	1	0	0	0	1	0	0	0		767		184	34	77	1.82341		0.87885
3074664	G2P	0	0	1	1	0	0	1	0	0		0	0	0	1	1	0	0	0	0	0	1	0	2015	39	0	1	0	0	0	0	0	0	1	0	0	0	1	0	0		152		166	52	84	1.82341		0.591376
3074741	G2P	0	0	1	1	0	0	1	0	0		0	0	0	1	1	0	0	0	0	0	0	0	2015	58	0	0	1	0	0	0	0	1	0	0	1	0	0	0	0		291		146	33	113	1.82615		0.52293
3074791	G2P	0	0	1	0	0	1	0	0	1		0	0	0	1	1	0	0	0	0	0	0	0	2015	39	0	1	0	0	0	0	0	0	1	0	1	0	0	0	0		495		153	31	79	1.82615		0.50924
3074981	G2P	0	0	1	1	0	0	1	0	0		0	0	0	1	1	0	0	0	0	0	0	0	2015	19	1	0	0	0	0	0	0	0	1	0	1	0	0	0	0		489					1.83436		0.1013
3076908	center	0	0	1	1	0	0	1	0	0	3.5791	0	0	0	1	1	0	0	0	0	1	0	0	2015	51	0	0	1	0	0	0	0	0	1	0	0	1	0	0	0	749	309	1444	168	28	91	1.82888		0.553046
3077033	G2P	0	0	1	1	0	0	1	0	0	5.91116	0	0	0	1	1	0	0	0	0	0	1	0	2016	26	1	0	0	0	0	0	0	1	0	0	1	0	0	0	0	209	209	1900	107	29	81	1.84805		0.0465435
3077297	center	0	0	1	1	0	0	1	0	0	1.27875	0	0	0	1	1	0	0	0	0	0	0	0	2016	25	1	0	0	0	0	0	0	0	1	0	0	1	0	0	0	411	344	1342	121	44	99	1.84257		0.306639
3116485	G2P	0	0	1	1	0	0	1	0	0		0	0	0	0	0	0	0	0	0	0	0	0	2016	23	1	0	0	0	0	0	0	0	1	0	0	1	0	0	0		564		195	36	100	1.8371		0.229979
3206310	G2P	0	0	1	1	0	0	1	0	0		0	0	0	1	1	0	0	0	0	0	0	0	2016	25	1	0	0	0	0	0	0	1	0	0	0	1	0	0	0		108		143	51	76	1.84531		0.240931
3236175	G2P	0	0	1	1	0	0	1	0	0		0	0	0	1	1	0	0	0	0	0	1	0	2016	61	0	0	1	0	1	0	1	0	1	0	0	1	0	0	0		115		145	54	159	1.83984		0.361396
3237555	G2P	0	0	1	1	0	0	1	0	0		0	0	0	0	0	0	0	0	0	0	0	0	2015	43	0	1	0	0	0	0	0	0	1	0	1	0	0	0	0				130	30	86	1.82888		0.391513
3237557	center	0	0	1	1	0	0	1	0	0	4.04571	0	0	0	0	0	0	0	0	0	0	0	0	2014	26	1	0	0	1	0	0	0	0	1	0	0	1	0	0	0	446	446	676	161	30	84	1.78782		1.90281
3238807	G2P	0	0	1	1	0	0	1	0	0		0	0	0	1	1	0	0	0	0	0	0	0	2016	41	0	1	0	0	0	0	0	1	0	0	1	0	0	0	0				162	51	73	1.84257		0.0383299
3238812	G2P	0	0	1	1	0	0	1	0	0		0	0	0	0	0	0	0	0	0	0	0	0	2016	22	1	0	0	0	0	0	0	0	1	0	0	1	0	0	0		738		141	38	93	1.84257		0.260096
3257878	G2P	0	0	1	1	0	0	1	0	0		0	0	0	0	0	0	0	0	0	0	0	0	2015	30	1	0	0	0	0	0	0	0	0	1	1	0	0	0	0				180	59	92	1.81793		0.00273785
3257971	G2P	0	0	1	1	0	0	1	0	0		0	0	0	1	1	0	0	0	0	0	0	0	2016	36	0	1	0	0	0	0	0	1	0	0	0	1	0	0	0				163	33	76	1.84805		0
3278282	G2P	0	0	1	1	0	0	1	0	0		0	0	0	0	0	0	0	0	0	0	0	0	2016	37	0	1	0	0	0	0	0	0	0	1	1	0	0	0	0		846					1.8371		0.402464
3279005	G2P	0	0	1	1	0	0	1	0	0		0	0	0	0	0	0	0	0	0	0	0	0	2016	49	0	1	0	0	0	0	0	1	0	0	0	1	0	0	0				108	41	84	1.84531		0.0766598
3279227	center	0	0	1	1	0	0	1	0	0	4.76133	0	0	0	1	1	0	0	1	0	0	0	1	2016	32	0	1	0	1	0	0	0	1	0	0	1	0	0	0	0	142	142	946	205	34	86	1.84257		0.150582
3279283	G2P	0	0	1	0	1	0	0	1	0	4.84136	0	0	0	0	0	0	0	0	0	0	0	0	2016	23	1	0	0	0	0	0	0	0	1	0	1	0	0	0	0	632	632	1645	147	42	82	1.84805		0.0383299
3314428	G2P	0	0	1	1	0	0	1	0	0		0	0	0	0	0	0	0	0	0	0	0	0	2016	42	0	1	0	0	0	0	0	0	0	1	1	0	0	0	0							1.84531		0.0985626
3314437	G2P	0	0	1	1	0	0	1	0	0		0	0	0	0	0	0	0	0	0	0	0	0	2016	26	1	0	0	0	0	0	0	0	0	1	1	0	0	0	0							1.84531		0.0985626
3317748	G2P	0	0	1	1	0	0	1	0	0		0	0	0	1	1	0	0	0	0	0	0	0	2016	33	0	1	0	0	0	0	0	1	0	0	1	0	0	0	0				207	55	84	1.84257		0.0328542
3317761	G2P	0	0	1	1	0	0	1	0	0		0	0	0	0	0	0	0	0	0	0	0	0	2016	45	0	1	0	1	0	0	0	0	1	0	0	1	0	0	0				162	52	90	1.84805		0.0821355
3317929	G2P	0	0	1	1	0	0	1	0	0		0	0	0	1	1	0	0	0	0	0	1	0	2016	35	0	1	0	0	1	0	0	0	1	0	1	0	0	0	0				165	23	62	1.84257		0.00821355
3319229	G2P	0	0	1	0	0	1	0	0	1		0	1	0	0	0	0	0	0	0	0	1	1	2016	55	0	0	1	0	0	0	0	0	0	1	1	0	0	0	0		191		63	4	102	1.84257		0.0876112
3319829	G2P	0	0	1	1	0	0	1	0	0		0	0	0	0	0	0	0	0	0	0	0	0	2016	42	0	1	0	0	0	0	0	0	1	0	0	1	0	0	0				225	33	115	1.84531		0.0985626
3320040	G2P	0	0	1	1	0	0	1	0	0		0	0	0	0	0	0	0	0	0	0	0	0	2016	22	1	0	0	0	0	0	0	0	1	0	0	1	0	0	0				169	44	84	1.84531		0.284736
3320624	G2P	0	0	1	1	0	0	1	0	0		0	0	0	0	0	0	0	0	0	0	0	0	2016	30	1	0	0	0	0	0	0	1	0	0	0	1	0	0	0				130	31	30	1.84531		0.0574949
3320637	G2P	0	0	1	1	0	0	1	0	0		0	0	0	1	1	0	0	0	0	0	1	1	2016	39	0	1	0	0	0	0	0	1	0	0	1	0	0	0	0				172	30	92	1.84805		0
3320770	G2P	0	1	0	1	0	0	0	0	1		0	0	0	0	0	0	0	0	0	0	0	0	2016	37	0	1	0	0	0	0	0	0	1	0	0	0	1	0	0				295	49	123	1.84805		0.019165
3323801	G2P	0	0	1	1	0	0	1	0	0		0	0	0	1	1	0	0	0	0	0	1	0	2016	57	0	0	1	0	0	0	0	1	0	0	1	0	0	0	0						97	1.84531		0.0219028
3323881	G2P	0	0	1	1	0	0	1	0	0		0	0	0	0	0	0	0	0	0	0	0	0	2016	47	0	1	0	0	0	0	0	0	0	1	1	0	0	0	0		497					1.8371		0.394251
3325883	G2P	0	0	1	1	0	0	1	0	0		0	0	0	0	0	0	0	0	0	0	0	0	2016	47	0	1	0	0	0	0	0	1	0	0	1	0	0	0	0				211	38	101	1.85079		0
3327754	G2P	0	0	1	1	0	0	1	0	0		0	0	0	0	0	0	0	0	0	0	0	0	2016	26	1	0	0	0	0	0	0	1	0	0	1	0	0	0	0				182	36	98	1.84805		0
3329749	G2P	0	1	0	1	0	0	0	0	1		0	0	0	0	0	0	0	0	0	0	0	0	2016	19	1	0	0	0	0	0	0	0	1	0	0	1	0	0	0				117	34	80	1.85352		0
3331531	G2P	0	1	0	0	0	1	0	0	1		0	0	0	1	1	0	0	0	0	0	0	0	2016	23	1	0	0	0	0	0	0	1	0	0	0	1	0	0	0				155	29	92	1.85352		0
3331708	G2P	0	0	1	1	0	0	1	0	0		0	0	0	0	0	0	0	0	0	0	0	0	2016	53	0	0	1	0	0	0	0	0	1	0	0	1	0	0	0				156	36	81	1.8371		0.136893
3331726	G2P	0	1	0	0	0	1	0	0	1		0	0	0	1	1	0	0	0	0	0	0	0	2016	77	0	0	1	0	0	0	0	1	0	0	1	0	0	0	0				154	33	114	1.84257		0.0273785
3331775	G2P	0	1	0	0	0	1	0	0	1		0	0	0	0	0	0	0	0	0	0	0	0	2016	27	1	0	0	0	1	0	0	0	0	1	1	0	0	0	0		150		117	29	90	1.84257		0.514716
3331795	G2P	0	0	1	1	0	0	1	0	0		0	0	0	0	0	0	0	0	0	0	0	0	2016	27	1	0	0	0	0	0	0	1	0	0	0	1	0	0	0				146	51	80	1.84257		0
3331879	G2P	0	0	1	1	0	0	1	0	0		0	0	0	1	1	0	0	0	0	0	0	0	2016	44	0	1	0	1	0	0	0	0	1	0	1	0	0	0	0				193	52	73	1.84805		0
3333479	G2P	0	1	0	0	0	1	0	0	1		0	0	0	0	0	0	0	0	0	0	0	0	2016	31	0	1	0	1	1	0	0	1	0	0	1	0	0	0	0				129	47	90	1.83984		0.0848734
3335373	G2P	0	0	1	0	1	0	0	1	0		0	0	0	0	0	0	0	0	0	0	0	0	2016	36	0	1	0	0	0	0	0	0	1	0	0	1	0	0	0				144	37	92	1.84805		0.19165
3336232	G2P	0	0	1	1	0	0	1	0	0		0	0	0	0	0	0	0	0	0	0	0	0	2016	42	0	1	0	0	0	0	0	0	1	0	1	0	0	0	0				131	18	140	1.85079		0
3338018	G2P	0	0	1	1	0	0	1	0	0		0	0	0	1	1	0	0	1	0	0	0	0	2016	35	0	1	0	0	0	0	0	1	0	0	1	0	0	0	0				126	44	83	1.84257		0.147844
3338046	G2P	0	0	1	1	0	0	1	0	0		0	0	0	0	0	0	0	0	0	0	0	0	2016	45	0	1	0	0	0	0	0	0	0	1	1	0	0	0	0		520		172	34	89	1.84257		0.459959
3338096	G2P	0	0	1	1	0	0	1	0	0		0	0	0	1	1	0	0	0	0	0	0	0	2016	49	0	1	0	0	0	0	0	0	0	1	1	0	0	0	0		379		213	66	99	1.84531		0.4846
3338133	G2P	0	0	1	0	0	1	0	0	1		0	0	0	0	0	0	0	0	0	0	0	0	2016	45	0	1	0	0	0	0	0	1	0	0	1	0	0	0	0				137	32	98	1.84531		0.0383299
3338174	G2P	0	0	1	1	0	0	1	0	0		0	0	0	1	1	0	0	0	0	0	1	0	2016	46	0	1	0	1	0	0	0	1	0	0	1	0	0	0	0						111	1.85079		0.0958248
3338349	G2P	0	0	1	1	0	0	1	0	0		0	0	0	1	1	0	0	0	0	0	0	0	2016	34	0	1	0	0	0	0	0	0	0	1	1	0	0	0	0				118	36	92	1.85079		0.019165
3338393	G2P	0	0	1	1	0	0	1	0	0		0	0	0	1	1	0	0	0	0	0	0	0	2016	29	1	0	0	0	0	0	0	0	0	1	1	0	0	0	0				154	56	91	1.85079		0.0328542
3339091	G2P	0	0	1	1	0	0	1	0	0		0	0	0	0	0	0	0	0	0	0	0	0	2016	47	0	1	0	0	0	0	0	0	1	0	1	0	0	0	0				183	52	92	1.85079		0.0574949
3339097	G2P	0	1	0	0	0	1	0	0	1		0	0	0	1	1	0	0	0	0	0	0	0	2016	38	0	1	0	0	1	0	0	0	0	1	1	0	0	0	0							1.84805		0.0164271
3339108	G2P	0	0	1	1	0	0	1	0	0		0	0	0	1	1	0	0	0	0	0	1	0	2016	55	0	0	1	1	0	0	0	0	1	0	0	1	0	0	0				205	35	76	1.84257		0.0136893
3340956	center	0	0	1	1	0	0	1	0	0	1.59106	0	0	0	1	1	0	0	1	0	0	0	0	2016	40	0	1	0	0	0	0	0	0	1	0	1	0	0	0	0	488	488	1009			79	1.85079		0
3342415	G2P	0	0	1	1	0	0	1	0	0		0	0	0	1	1	0	0	0	0	0	0	0	2016	29	1	0	0	1	0	0	0	1	0	0	0	1	0	0	0				242	50	96	1.85352		0
3467289	G2P	0	0	1	1	0	0	1	0	0		0	0	0	0	0	0	0	0	0	0	0	0	2016	52	0	0	1	0	0	0	0	0	1	0	1	0	0	0	0		483		255	33	91	1.84531		0.312115
[truncated: 17 more columns]
